# Supplementary material for: Unraveling the Causal Linkages of RBP7 and SCGB3A1 on Pelvic Organ Prolapse: Multifaceted Insights From Genome‐Wide Mendelian Randomization, Single‐Cell RNA Analysis, and Network Pharmacology
Source: Biomed Res Int. 2026 Jan 4;2026:9785848. doi: 10.1155/bmri/9785848 (PMC12765987; doi:10.1155/bmri/9785848)
Supplement: Supplementary file 1 — Supporting Information 1 Table S1. The list of differentially expressed genes in fibroblasts between the POP group and the non‐POP group. [file BMRI-2026-9785848-s004.xlsx]

## Sheet: 05.Fibroblasts.diffGene
Gene	p_val	avg_log2FC	pct.1	pct.2	p_val_adj
CFD	7.96672225531319e-214	1.74207	0.843	0.321	1.97208242708023e-209
DCN	1.99601461466915e-201	1.55921	0.891	0.428	4.94093457715201e-197
MGP	2.27190935617075e-179	1.60995	0.897	0.485	5.62388442026507e-175
GSN	3.0573509991917e-162	1.86032	0.764	0.322	7.56816666339913e-158
HDC	6.27129678652069e-143	-4.67056	0.015	0.208	1.55239680653533e-138
LUM	2.58258541091934e-126	1.50975	0.796	0.454	6.39293192618974e-122
DPT	8.35682254696548e-125	2.57017	0.521	0.089	2.06864785327583e-120
CPA3	4.95199764419275e-110	-4.48959	0.043	0.251	1.22581749684347e-105
IL1RL1	5.28334145300019e-110	-3.92488	0.03	0.219	1.30783834327567e-105
RP11-354E11.2	1.29243828866004e-107	-3.54121	0.022	0.194	3.19930173974906e-103
KRT13	1.44335146556212e-99	2.05183	0.622	0.286	3.57287221785248e-95
SEPP1	2.18794877496896e-98	1.72154	0.612	0.235	5.41604839755817e-94
TPSAB1	1.90598857232425e-97	-3.07581	0.105	0.354	4.71808411193145e-93
PTPRC	7.58954352932992e-96	-1.44543	0.415	0.714	1.87871560525033e-91
PERP	9.91254735472308e-96	2.12395	0.59	0.262	2.45375197218815e-91
KIT	3.20276792606748e-91	-3.58122	0.036	0.211	7.92813172418744e-87
LCP1	9.98218363919787e-87	-1.45398	0.219	0.521	2.47098973804704e-82
SLC18A2	5.64843067749519e-86	-3.42553	0.027	0.183	1.39821252990716e-81
SRGN	5.11462575852697e-85	-1.15203	0.798	0.927	1.26607446026577e-80
S100A14	1.09105528322015e-84	2.08628	0.501	0.155	2.70079824808317e-80
FBLN1	9.54003175731067e-84	1.14596	0.695	0.381	2.36153946120468e-79
CRABP2	1.36171475528623e-82	2.24064	0.509	0.187	3.37078870523553e-78
KRT14	2.07611085305046e-82	2.08248	0.57	0.251	5.13920480564112e-78
BTK	1.4980172791799e-81	-3.60235	0.022	0.164	3.70819197288191e-77
FXYD3	3.8195126539349e-81	1.79097	0.511	0.167	9.45482162355046e-77
SFN	1.39457865008193e-80	1.64741	0.498	0.146	3.45213999041281e-76
KRT5	4.41661278733514e-79	1.63839	0.532	0.197	1.09328832937694e-74
GCSAML	1.20561123372204e-78	-3.36097	0.015	0.14	2.98437004795555e-74
MIR205HG	1.11509399955187e-77	1.77275	0.483	0.146	2.7603036864907e-73
S100A2	2.7028473604154e-77	1.59457	0.578	0.268	6.69062835597229e-73
HOPX	4.62729011418323e-77	1.50413	0.596	0.278	1.14543939486492e-72
P2RY14	1.61222896194602e-76	-4.13498	0.009	0.118	3.99091157240118e-72
C19orf33	3.59672806206414e-75	2.04574	0.455	0.147	8.90334064483356e-71
ITGA2B	6.41585525460146e-75	-5.68701	0.005	0.101	1.58818080972405e-70
KRT15	2.15131645089912e-74	1.84963	0.508	0.188	5.32536874255568e-70
SMCHD1	5.97773146564148e-73	-1.57175	0.248	0.516	1.47972764700489e-68
MS4A2	4.45681997734403e-72	-4.13109	0.007	0.106	1.10324121719174e-67
AKAP13	1.86339971556011e-71	-1.42717	0.358	0.61	4.61265965589749e-67
HPGDS	8.7072287583139e-71	-2.72218	0.055	0.227	2.15538740683302e-66
SVOPL	2.06175677281264e-70	-3.32526	0.011	0.119	5.10367271542041e-66
PDLIM1	1.3260439091518e-69	1.82924	0.492	0.198	3.28248909271438e-65
GPNMB	1.44562672867225e-69	1.98885	0.467	0.161	3.57850440415528e-65
IGFBP2	1.50477068766377e-69	1.79936	0.47	0.162	3.72490936024289e-65
TSPO	3.21015594619827e-69	1.05079	0.739	0.582	7.9464200292192e-65
ARHGEF6	9.02375056944658e-68	-2.55275	0.051	0.215	2.23373921596081e-63
HSPB1	1.42047740165596e-67	1.53969	0.81	0.702	3.51624976005915e-63
LY6D	1.57620465553152e-67	2.17625	0.427	0.133	3.90173700430271e-63
NTRK1	1.73146269757373e-67	-4.1591	0.003	0.083	4.28606276157401e-63
VSNL1	1.03768818219329e-66	2.63762	0.371	0.094	2.56869332620128e-62
NUPR1	2.56292252720726e-66	1.50907	0.517	0.208	6.34425842384884e-62
PAG1	6.24446759847933e-66	-1.98539	0.098	0.302	1.54575550932757e-61
EMR2	3.03822344285877e-65	-4.23599	0.011	0.11	7.5208183104526e-61
FABP5	4.10723094842264e-64	1.60611	0.614	0.375	1.01670394897254e-59
CSTA	2.31408256731285e-63	3.15618	0.424	0.139	5.72827998712623e-59
LGALS7B	2.76235991425147e-63	2.88146	0.395	0.118	6.83794573173808e-59
OSBPL8	4.32467675645338e-63	-1.86073	0.232	0.456	1.07053048429247e-58
TACSTD2	4.83395551289638e-63	1.6634	0.441	0.147	1.19659734766237e-58
IFI27	3.83027503042433e-62	2.37081	0.456	0.189	9.4814628103124e-58
ACSL4	4.42750838078215e-62	-2.9348	0.111	0.3	1.09598542457881e-57
EFEMP1	6.02338134518862e-62	2.10524	0.402	0.13	1.49102781818799e-57
SLC26A2	2.1199579940867e-61	-3.48851	0.044	0.188	5.24774401856221e-57
ITGA4	2.39434270686737e-61	-1.94578	0.055	0.219	5.92695593657949e-57
VPS13C	4.41739493379962e-61	-1.99394	0.097	0.289	1.09348194191276e-56
KLK11	6.00691452076873e-61	2.70402	0.352	0.092	1.48695162047109e-56
KRT6A	1.00784025261488e-60	1.73756	0.454	0.171	2.49480776132286e-56
CXCL14	2.51484785492983e-60	1.6779	0.495	0.215	6.2252543800933e-56
GPBP1	5.09196934813716e-60	-1.11725	0.445	0.655	1.26046609243787e-55
LTBP4	7.51758669303183e-60	1.13894	0.47	0.176	1.8609034099931e-55
CXCL1	1.85601240519307e-59	-2.02932	0.143	0.353	4.59437310781492e-55
CHD1	8.48273420736765e-59	-1.60046	0.195	0.417	2.09981602569179e-54
PI16	3.06368968995862e-58	2.43037	0.28	0.034	7.58385745852356e-54
CRYAB	8.94934415276116e-58	1.44771	0.507	0.229	2.2153206515745e-53
HBB	1.58452560674159e-57	5.96807	0.249	0.02	3.92233468692813e-53
TNFRSF9	2.66555783293933e-57	-2.31939	0.026	0.145	6.59832185965801e-53
AQP3	2.24321195155038e-56	1.51211	0.509	0.257	5.55284686486781e-52
S100A16	1.30023480565971e-55	1.7444	0.446	0.178	3.21860123793004e-51
KLF4	1.47180747497048e-55	1.37542	0.515	0.238	3.64331222354194e-51
SAMSN1	2.68646619129927e-55	-1.26745	0.372	0.6	6.65007840994221e-51
CTSG	2.02723064966525e-54	-3.1308	0.043	0.178	5.01820675018137e-50
LGALS3BP	5.48916984124504e-54	1.40069	0.475	0.202	1.3587891025018e-49
TRIM29	1.50360699698388e-53	1.9557	0.366	0.118	3.7220287603339e-49
IQGAP2	4.17680482229818e-53	-1.60038	0.138	0.335	1.03392626571169e-48
TP53AIP1	9.34760385389832e-53	2.40349	0.333	0.095	2.31390585799399e-48
RGS13	7.24102506078326e-52	-2.0674	0.036	0.161	1.79244334354629e-47
TPPP3	1.99744217484417e-51	2.354	0.307	0.074	4.94446835960927e-47
GSTP1	1.98161634662494e-50	1.11338	0.755	0.624	4.90529310443537e-46
MPZL2	3.68377491434199e-50	1.75239	0.364	0.117	9.11881642296217e-46
FAM107B	6.84556050559804e-50	-1.2818	0.276	0.504	1.69455004755574e-45
C9orf3	7.02022975427337e-50	1.63599	0.393	0.14	1.73778767337283e-45
BLVRB	7.48226979771491e-50	1.34564	0.454	0.195	1.85216106572635e-45
LAT2	2.44186209142356e-49	-2.03036	0.039	0.164	6.04458542110988e-45
NBL1	2.92313284189186e-49	1.38546	0.462	0.206	7.2359230368191e-45
KLHL6	3.7849085496274e-49	-2.44348	0.019	0.116	9.36916262374767e-45
DSP	4.35587203570121e-49	1.43744	0.388	0.136	1.07825256371748e-44
GATA2	8.04333863566569e-49	-2.86132	0.073	0.219	1.99104804587269e-44
CALML3	1.00129066440906e-48	2.02345	0.341	0.106	2.47859491067818e-44
COL17A1	1.14714655051299e-48	1.80098	0.34	0.1	2.83964657113985e-44
FGFBP1	1.37200679748242e-48	1.61947	0.37	0.123	3.39626562648797e-44
ATP8B4	2.23797873258708e-48	-3.56028	0.013	0.098	5.53989255464605e-44
ALOX5	3.05876853686462e-48	-2.88756	0.02	0.118	7.57167563615468e-44
ALDH3A1	8.00462188904035e-48	2.17448	0.327	0.099	1.98146410241305e-43
SERPINB5	8.59371226094547e-48	1.81354	0.353	0.113	2.12728753307444e-43
CKB	1.06590599921314e-47	1.38794	0.406	0.151	2.6385437104522e-43
C4orf48	1.08110718678656e-47	-1.28805	0.199	0.411	2.67617273017144e-43
EDN3	2.07253644991858e-47	2.44889	0.303	0.082	5.13035672812845e-43
IL18R1	2.11892157837772e-47	-2.25789	0.028	0.137	5.2451784751162e-43
PKP3	3.15617790123859e-47	1.78317	0.328	0.098	7.81280277672601e-43
ANKRD36C	3.95189572594531e-47	-1.81578	0.105	0.271	9.78252268000501e-43
CD33	1.35717548305183e-46	-3.26762	0.011	0.089	3.3595521907465e-42
CD22	2.11175372574534e-46	-3.73834	0.004	0.067	5.22743517271002e-42
SPARCL1	2.31002796620645e-46	1.15011	0.521	0.26	5.71824322754744e-42
BIRC3	5.1669814700264e-46	-1.51854	0.343	0.555	1.27903459309034e-41
SKIL	6.99496408996752e-46	-1.44582	0.205	0.403	1.73153341083056e-41
MALT1	7.74786661415145e-46	-1.90655	0.096	0.255	1.91790690166705e-41
CCDC80	5.39955749760221e-45	1.5885	0.349	0.116	1.33660646295645e-40
SDC1	9.10990074500308e-45	1.57807	0.335	0.108	2.25506483041806e-40
TAX1BP1	1.28009886487445e-44	-1.16725	0.389	0.571	3.16875673011022e-40
SERPING1	1.32253383052448e-44	1.19674	0.41	0.167	3.27380024408029e-40
PITX1	1.45873804416385e-44	1.79715	0.322	0.101	3.6109601545232e-40
ADCYAP1	3.08501037976991e-44	-3.32354	0.01	0.084	7.63663469408243e-40
HSPH1	6.75257777418347e-44	-1.71215	0.346	0.508	1.67153310222138e-39
ADAM12	7.19088884904285e-44	-2.74686	0.019	0.108	1.78003262569207e-39
HSPA1A	8.34276232791342e-44	-1.54162	0.577	0.693	2.06516738665169e-39
PRAC1	1.07278840726091e-43	1.95569	0.316	0.1	2.65558042333365e-39
RNF19A	2.52365411859128e-43	-1.49334	0.231	0.426	6.24705340516084e-39
CXCL6	2.9107763224508e-43	-4.96157	0.009	0.079	7.2053357085947e-39
PTN	9.29983525920158e-43	1.60256	0.291	0.077	2.30208122006276e-38
CBR1	1.98623162722226e-42	1.40414	0.437	0.209	4.91671777002597e-38
RP11-76E17.3	2.29479404641648e-42	-4.35246	0.005	0.065	5.68053318249935e-38
GAS6	3.6241417768104e-42	1.3895	0.388	0.16	8.97120055431647e-38
GJB6	4.07846864935579e-42	1.88945	0.287	0.083	1.00958412946153e-37
KRT18	5.61134977643181e-42	1.21054	0.368	0.132	1.38903352365793e-37
JUP	6.83233922186615e-42	1.69838	0.35	0.133	1.69127725098075e-37
SLC45A3	8.23498071354195e-42	-2.90227	0.01	0.082	2.03848712583017e-37
RAB25	8.69508482956032e-42	2.30132	0.296	0.092	2.15238129870936e-37
VWA5A	1.26813827152124e-41	-2.5914	0.089	0.231	3.13914947732369e-37
HBA2	1.57865492650028e-41	5.04554	0.208	0.028	3.9078024050588e-37
GJA1	2.18753988050718e-41	1.42963	0.366	0.139	5.41503622020748e-37
AREG	3.44522742631458e-41	-2.53639	0.085	0.225	8.52831597109911e-37
HSPA6	4.72019756720729e-41	-3.42554	0.067	0.197	1.16843770578649e-36
KLF5	7.55740213682076e-41	1.03817	0.382	0.148	1.87075932494861e-36
LYPD3	1.73400055432731e-40	2.19105	0.308	0.102	4.29234497218183e-36
EMP2	2.30155937747114e-40	1.53568	0.347	0.13	5.69728008299206e-36
IMPDH2	3.11743804844786e-40	1.07698	0.519	0.297	7.71690614512784e-36
BGN	4.9307203448414e-40	1.34825	0.395	0.169	1.22055051416204e-35
RAB33A	5.27900288225288e-40	-2.35977	0.024	0.115	1.30676437347288e-35
CATSPER1	1.86273416598946e-39	-2.52108	0.012	0.084	4.6110121544903e-35
SOX15	1.94270867661179e-39	1.84639	0.305	0.101	4.80898105808482e-35
PHGDH	2.06019555083541e-39	1.45811	0.352	0.133	5.09980806653798e-35
THSD4	2.74784663838604e-39	1.28847	0.316	0.106	6.8020195686608e-35
LYL1	3.18597671567494e-39	-2.49751	0.02	0.104	7.88656676198174e-35
CPM	3.74904858829487e-39	-2.13226	0.055	0.175	9.28039487546513e-35
TNIK	3.88736773650226e-39	-1.78412	0.055	0.179	9.62279009493769e-35
LCP2	4.69022707852639e-39	-1.57165	0.088	0.232	1.16101881101842e-34
IKZF3	4.78921859601103e-39	-3.08305	0.007	0.068	1.18552317125657e-34
NPIPB5	5.29522318957901e-39	-2.29889	0.029	0.125	1.31077954834839e-34
PDLIM4	6.96425846395478e-39	1.42792	0.37	0.157	1.72393254016737e-34
KIAA1551	1.33445944954156e-38	-1.61003	0.161	0.328	3.30332092139517e-34
MFAP4	1.64105659690187e-38	1.61738	0.31	0.104	4.06227149997089e-34
KCNH2	1.70584691234773e-38	-3.76516	0.003	0.052	4.22265344682558e-34
PTHLH	2.05282749848345e-38	1.93976	0.313	0.11	5.08156918974592e-34
ARHGAP18	2.24508593995527e-38	-2.3248	0.1	0.24	5.55748573576528e-34
DSC3	2.38318224171712e-38	1.46501	0.303	0.098	5.89932932114656e-34
S100A8	2.84790921553656e-38	1.63331	0.543	0.338	7.04971447213919e-34
LINC01133	3.81370338270184e-38	2.73782	0.247	0.066	9.44044135354014e-34
RP11-94L15.2	6.70489911568816e-38	-1.26556	0.073	0.213	1.65973072709745e-33
GALNT6	6.91090678311317e-38	-2.47486	0.035	0.135	1.71072586509183e-33
ALOX5AP	7.68460640567108e-38	-1.12413	0.35	0.537	1.90224746965982e-33
BATF	1.52725935321926e-37	-1.27316	0.132	0.297	3.78057780295896e-33
GSTM3	2.01853193808888e-37	1.37036	0.39	0.181	4.99667395954521e-33
TMF1	2.71117062348586e-37	-1.51681	0.178	0.345	6.71123176137691e-33
PRSS23	4.29746994550672e-37	1.56343	0.314	0.114	1.06379571031073e-32
S100A13	5.78884289368938e-37	1.08297	0.461	0.236	1.43297016990387e-32
HAVCR2	8.70728133193752e-37	-1.6709	0.034	0.134	2.15540042090781e-32
SPINK2	9.14119726603446e-37	2.12245	0.259	0.077	2.26281197123417e-32
AKAP12	9.44795144122574e-37	-2.94926	0.079	0.203	2.33874589976102e-32
KLC3	9.50552602608917e-37	3.0232	0.219	0.048	2.35299791249811e-32
CAPNS2	1.51175720701965e-36	2.5031	0.223	0.049	3.74220379025644e-32
CLTB	1.84823028922914e-36	1.00631	0.553	0.363	4.5751092579578e-32
TP63	2.4013957877397e-36	1.55463	0.304	0.105	5.94441513297084e-32
ITK	4.96920898728201e-36	-1.09038	0.129	0.298	1.23007799271179e-31
ABCC4	5.05046094504866e-36	-3.06475	0.019	0.098	1.25019110233734e-31
KRT8	6.21271310530338e-36	1.38399	0.329	0.124	1.5378950020868e-31
P2RX1	6.42730684946189e-36	-2.87877	0.019	0.097	1.5910155375158e-31
TPSG1	6.82952621340426e-36	-3.74096	0.003	0.052	1.69058091886609e-31
CCND1	1.43106593747663e-35	1.72813	0.313	0.121	3.54246062162965e-31
WISP2	1.65416207018652e-35	3.39943	0.166	0.014	4.09471278853972e-31
ARAP2	1.88936477596851e-35	-1.82623	0.096	0.233	4.67693356643246e-31
CXADR	2.77167782799197e-35	1.67605	0.31	0.116	6.86101129541132e-31
CDH13	2.93244301371099e-35	2.16806	0.261	0.083	7.25896943614019e-31
SFRP2	3.63392792268101e-35	1.97743	0.23	0.056	8.99542517980458e-31
PLIN2	5.390042030732e-35	-1.64489	0.328	0.485	1.3342510042874e-30
SYTL1	5.48260233728612e-35	1.08453	0.451	0.235	1.35716338257181e-30
CTTNBP2	5.92795244816156e-35	-3.07668	0.026	0.111	1.46740534901791e-30
REL	6.37230793184026e-35	-1.47199	0.451	0.585	1.57740110544774e-30
SYAP1	7.7184180841722e-35	-1.1389	0.425	0.576	1.91061721255599e-30
AHR	8.83753207810319e-35	-2.00823	0.165	0.316	2.18764269061366e-30
DOCK10	9.57274445401432e-35	-1.33631	0.095	0.236	2.36963716214671e-30
COMT	3.28039093661768e-34	1.07154	0.473	0.276	8.12027972450341e-30
RP11-108M9.4	3.46489560436423e-34	2.14182	0.221	0.055	8.57700257904322e-30
CSRP2	3.54617243322213e-34	1.49643	0.314	0.123	8.77819524119806e-30
CENPC	4.11043727279827e-34	-1.52958	0.13	0.278	1.01749764250848e-29
C1orf186	5.13116904642124e-34	-2.66239	0.04	0.138	1.27016958575111e-29
ATF3	6.95727633881618e-34	1.0742	0.51	0.299	1.72220418491056e-29
KCTD1	7.40340361834345e-34	2.04273	0.254	0.081	1.83263853168474e-29
CLNK	8.26437869999535e-34	-4.43158	0.002	0.041	2.04576430339685e-29
PTGS2	8.76790630666697e-34	-3.01831	0.104	0.234	2.17040752715234e-29
CSF2RB	1.09501253350741e-33	-2.8585	0.016	0.088	2.71059402544425e-29
BARX2	1.13545780558774e-33	2.46478	0.227	0.062	2.8107122519519e-29
CSTB	1.56137062797146e-33	1.75363	0.711	0.581	3.86501685248054e-29
HCLS1	1.59898215667317e-33	-1.07486	0.151	0.319	3.95812043062877e-29
GPRIN3	1.63589459785905e-33	-1.69959	0.056	0.17	4.04949348754029e-29
EMB	1.98424541661363e-33	-1.23178	0.171	0.336	4.91180110428538e-29
SMARCA5	2.07994747271872e-33	-1.52558	0.211	0.363	5.14870197396791e-29
STXBP6	5.3861304304895e-33	-2.37458	0.04	0.135	1.33328272676337e-28
RNF125	5.71051085885148e-33	-1.2351	0.14	0.296	1.4135798580001e-28
TTN	6.4220934393178e-33	-2.88017	0.012	0.075	1.58972500996873e-28
CYLD	7.10990570632832e-33	-1.19389	0.216	0.384	1.75998605854451e-28
LAMB3	7.30011317242e-33	1.48307	0.299	0.115	1.80707001470085e-28
MS4A3	7.62360776419343e-33	-4.06733	0.002	0.04	1.88714786594844e-28
GALC	8.49451585282019e-33	-2.42982	0.074	0.191	2.10273245420711e-28
SPON2	1.13079182817781e-32	1.24819	0.339	0.142	2.79916209147135e-28
CD38	1.38065565611522e-32	-2.50742	0.015	0.083	3.41767501114762e-28
FER	1.4706872254427e-32	-2.54986	0.046	0.146	3.64053915786086e-28
DHRS3	2.30398289671013e-32	1.29711	0.317	0.129	5.70327926251625e-28
IL1R2	2.75261543678123e-32	1.4925	0.296	0.111	6.81382425220825e-28
STAP2	2.94187299028202e-32	1.90945	0.259	0.088	7.28231240014412e-28
DDR1	3.27194104015987e-32	1.81769	0.274	0.099	8.09936285081173e-28
AP1S3	5.20381679080532e-32	-2.40385	0.042	0.137	1.28815280839595e-27
ELL2	7.13982408924954e-32	-1.72613	0.202	0.345	1.76739205505283e-27
TRIP6	7.76962168149076e-32	1.32773	0.333	0.143	1.92329215103622e-27
PRPF4B	9.07515570995959e-32	-1.33299	0.246	0.399	2.2464640444434e-27
FCER1A	1.06883376200221e-31	-1.99614	0.044	0.142	2.64579109446028e-27
GPX2	1.35018102529018e-31	1.52794	0.269	0.094	3.34223811000331e-27
RASGRP4	2.96470150495557e-31	-2.89583	0.006	0.055	7.33882210536702e-27
DAPL1	4.3091830494887e-31	1.97107	0.301	0.125	1.06669517207043e-26
TNFRSF1A	4.97431747576941e-31	1.08232	0.341	0.153	1.23134254795196e-26
LAD1	5.02850857385838e-31	1.60857	0.255	0.084	1.2447570123729e-26
DSG3	8.42402408987631e-31	1.17219	0.281	0.101	2.08528292320798e-26
FAM213A	1.09308385989793e-30	1.09109	0.375	0.181	2.70581978679135e-26
CKS1B	1.36200111366493e-30	1.10495	0.371	0.179	3.37149755676618e-26
KRT19	1.44369736396862e-30	1.21086	0.433	0.256	3.57372845476792e-26
PCOLCE2	2.29949544318844e-30	2.88433	0.17	0.028	5.69217102006867e-26
IL20RB	2.6034862878582e-30	1.88626	0.254	0.088	6.44466995696418e-26
MGST2	2.70234266200043e-30	1.08004	0.39	0.199	6.68937902551588e-26
CHD2	4.27246567215792e-30	-1.12772	0.285	0.438	1.05760615248597e-25
CEP350	4.56877516632018e-30	-1.58567	0.117	0.247	1.1309546046709e-25
CTB-178M22.2	5.51036559822903e-30	-4.3818	0.002	0.038	1.36403590018561e-25
ANKRD36	6.12739378648177e-30	-1.30087	0.188	0.338	1.5167750579057e-25
BCAM	6.79713891790298e-30	1.51208	0.302	0.125	1.6825637677377e-25
IFI16	8.00180453849973e-30	-1.0834	0.458	0.576	1.98076669546022e-25
KRTCAP3	9.59928164944691e-30	1.76773	0.261	0.097	2.37620617950409e-25
CDK15	1.25185843184169e-29	-3.46178	0.004	0.045	3.09885036218093e-25
SPRR1B	1.43647427110018e-29	2.12602	0.223	0.067	3.55584841068139e-25
ALDH3A2	1.75723535539774e-29	1.18687	0.349	0.16	4.34986039875156e-25
LAX1	3.87690702708229e-29	-1.84501	0.036	0.124	9.5968956548395e-25
ZFYVE21	3.9932826212799e-29	1.15944	0.349	0.164	9.88497180071627e-25
BMP2K	4.16176346000908e-29	-2.9303	0.044	0.134	1.03020292689065e-24
MANBAL	5.38672678706581e-29	1.52018	0.274	0.107	1.33343034887027e-24
GAMT	7.48575443846959e-29	1.247	0.325	0.144	1.85302365369876e-24
BLCAP	8.83349452450086e-29	1.18001	0.325	0.143	2.18664323459494e-24
SFRP1	8.93357028768522e-29	1.59177	0.27	0.104	2.2114159890136e-24
C1orf228	9.59832521992518e-29	-1.85345	0.029	0.11	2.37596942494028e-24
FCER1G	1.00492485943118e-28	-1.98898	0.199	0.33	2.48759099703595e-24
SPRR3	1.90176225524901e-28	3.8092	0.217	0.063	4.7076222866434e-24
CNRIP1	2.37745764406707e-28	-2.28689	0.07	0.175	5.88515865212363e-24
HOOK2	2.53496644894503e-28	1.36821	0.303	0.131	6.27505594771853e-24
ASS1	3.19056825481379e-28	2.30695	0.227	0.076	7.89793265796605e-24
LGALS7	3.26839211155184e-28	2.9634	0.249	0.093	8.09057783293543e-24
PRSS57	3.3983571704251e-28	-3.68856	0.002	0.039	8.4122933396703e-24
CKMT1A	5.54628732724523e-28	2.14713	0.206	0.061	1.37292796498628e-23
PHF20	5.71097319710729e-28	-1.1503	0.232	0.383	1.41369430521194e-23
TNXB	7.90401477222621e-28	1.99696	0.175	0.036	1.95655981671688e-23
DUSP10	9.19441855643765e-28	-1.48079	0.151	0.29	2.27598636946058e-23
PDE3B	9.2487014152376e-28	-1.31461	0.052	0.154	2.28942354832792e-23
ZBED2	9.57459951945139e-28	2.66137	0.163	0.03	2.370096365045e-23
BACH1	1.02393874930337e-27	-1.78379	0.091	0.205	2.53465798002556e-23
AKR1B10	1.05128296360548e-27	1.62943	0.262	0.102	2.60234584810902e-23
CCL1	1.72023491409539e-27	-7.50445	0.001	0.03	4.25826950635173e-23
GMPR	2.02911966241377e-27	-2.4514	0.022	0.092	5.02288281233904e-23
PKP1	2.31877742268211e-27	1.54794	0.262	0.103	5.73990163210729e-23
JMJD1C	2.51804017437373e-27	-1.18464	0.28	0.424	6.23315664764472e-23
EPCAM	3.01947937497429e-27	1.7486	0.231	0.08	7.47441924481136e-23
DMKN	3.32503876100505e-27	2.18332	0.283	0.118	8.23080094899191e-23
ZEB2	3.79613884715212e-27	-1.38344	0.138	0.272	9.39696210224035e-23
PTPN1	5.58241763474034e-27	-1.25218	0.214	0.355	1.38187166130362e-22
SLFN5	6.59851475636688e-27	-1.32974	0.156	0.296	1.63339634279106e-22
BCL11A	6.692947530707e-27	2.39289	0.202	0.062	1.65677223175121e-22
MACROD1	7.40729818285248e-27	1.91416	0.228	0.081	1.8336025921833e-22
SCPEP1	7.47976580443294e-27	1.2012	0.333	0.16	1.85154122722933e-22
ALDH2	8.95512676694768e-27	1.1945	0.337	0.165	2.21675207989023e-22
NQO2	9.51088003202282e-27	1.88843	0.203	0.061	2.35432324312693e-22
TPD52L1	1.71813074089034e-26	1.46542	0.26	0.104	4.25306083599994e-22
RGS2	1.82307181591127e-26	-1.33804	0.382	0.513	4.51283197310675e-22
ATP8A1	1.83728264391223e-26	-1.47758	0.046	0.137	4.54800945674034e-22
CYBRD1	1.9752862088347e-26	1.3718	0.24	0.086	4.88962348134942e-22
RLF	2.27547250744777e-26	-1.64781	0.073	0.178	5.63270464493621e-22
COMP	2.53346117002985e-26	3.03078	0.137	0.018	6.27132978029189e-22
SHOC2	2.63233064087427e-26	-1.2724	0.178	0.314	6.51607126842016e-22
ATF7IP	2.87684795886041e-26	-1.42849	0.104	0.223	7.12134943736306e-22
TAOK3	3.09832393013373e-26	-1.21615	0.238	0.378	7.66959105665304e-22
NTRK2	3.18698463190711e-26	1.58242	0.237	0.085	7.88906175782287e-22
KRT16	3.39415516503795e-26	2.17076	0.214	0.07	8.40189169553494e-22
NCF4	3.75458502537846e-26	-1.77568	0.043	0.129	9.29409977182184e-22
RP11-44F21.5	4.13102390793262e-26	2.47941	0.184	0.051	1.02259365816964e-21
TPD52	6.04677003509712e-26	1.0152	0.326	0.153	1.49681745448794e-21
HIF1A	7.06179603727092e-26	-1.25202	0.3	0.426	1.74807699106604e-21
LINC00694	9.21240311513106e-26	-3.26227	0.003	0.039	2.28043826711954e-21
SETX	1.15209947861255e-25	-1.48146	0.111	0.23	2.8519070493575e-21
TMEM98	1.54320275806748e-25	1.43848	0.265	0.11	3.82004410732024e-21
TESPA1	1.71077146880179e-25	-1.27107	0.053	0.151	4.23484369387195e-21
PPM1H	1.95001735171669e-25	-3.72164	0.002	0.036	4.8270729524395e-21
PCM1	2.06855593801628e-25	-1.08872	0.228	0.367	5.1205033689655e-21
PRKX	2.3036132463689e-25	-1.41605	0.23	0.362	5.70236423006159e-21
NFKB1	2.32138241836237e-25	-1.52954	0.222	0.352	5.74635003841421e-21
PTGR1	2.37697258596991e-25	1.24552	0.272	0.113	5.88395793930991e-21
PHYHIP	3.34646163710658e-25	2.41261	0.177	0.047	8.28383113649362e-21
JARID2	3.50295946448211e-25	-1.43056	0.104	0.22	8.67122585837901e-21
RFTN1	5.68697698803111e-25	-1.32293	0.052	0.144	1.40775428361722e-20
NOP58	6.55805829378143e-25	-1.05418	0.335	0.461	1.62338175004266e-20
HERC1	7.42718381997549e-25	-1.55415	0.113	0.229	1.83852508279673e-20
ARHGAP25	7.58656587672807e-25	-1.43962	0.067	0.168	1.87797851712527e-20
XRN1	8.09716763608274e-25	-1.46803	0.097	0.209	2.00437287663592e-20
IMPA2	9.23837702236138e-25	1.69791	0.212	0.073	2.28686784811534e-20
LEO1	1.02798383224966e-24	-2.20958	0.161	0.278	2.54467117835082e-20
PRKCB	1.03939919405504e-24	-1.10102	0.075	0.184	2.57292876496385e-20
ATRX	1.08735120677133e-24	-1.04923	0.37	0.494	2.69162917724174e-20
TET2	1.35401066932575e-24	-1.82789	0.058	0.149	3.35171801084895e-20
RENBP	1.4495298813139e-24	-1.9408	0.029	0.1	3.58816626820443e-20
RNASE1	1.61120606105354e-24	1.33945	0.164	0.038	3.98837948353193e-20
CD84	1.61497656418011e-24	-1.28584	0.068	0.172	3.99771298697144e-20
TNS4	2.00297387617094e-24	1.88605	0.223	0.084	4.95816153307354e-20
KIAA1109	2.07339120295482e-24	-1.61554	0.092	0.201	5.13247258379436e-20
GSTO2	2.49519331619512e-24	1.66128	0.223	0.082	6.17660153490939e-20
OSR2	2.54206608535746e-24	1.71529	0.196	0.061	6.29263038769386e-20
PRRG4	2.54917333887243e-24	1.11855	0.272	0.114	6.31022368304481e-20
CEP85L	2.63361619448265e-24	-1.4601	0.057	0.151	6.51925352782234e-20
PAK2	3.11877899374406e-24	-1.00615	0.293	0.429	7.72022552111405e-20
SPINT1	3.26743743221634e-24	1.19511	0.261	0.109	8.08821461970833e-20
FAM127B	3.29246992130855e-24	1.41387	0.263	0.113	8.15018004320718e-20
ZNF638	5.01794098850877e-24	-1.46996	0.146	0.266	1.24214111229546e-19
ST6GALNAC2	5.16142321015428e-24	2.10542	0.2	0.069	1.27765870144159e-19
TESC	5.30491490194328e-24	-1.40787	0.041	0.124	1.31317863482704e-19
CHN2	5.39530721995874e-24	-2.02804	0.02	0.083	1.33555434922859e-19
UBR1	6.87424960265258e-24	-1.67572	0.057	0.147	1.70165174664062e-19
LTC4S	7.46193540092966e-24	-3.24791	0.15	0.257	1.84712748914613e-19
TNC	7.58047043408158e-24	1.85525	0.213	0.077	1.87646965125255e-19
GOLGB1	8.1663324958803e-24	-1.13241	0.256	0.386	2.02149394603021e-19
CRNDE	9.12470075181794e-24	1.67266	0.225	0.085	2.25872842410501e-19
DKK3	9.53526814324374e-24	1.17262	0.285	0.129	2.36036027617856e-19
H1F0	9.65569780948786e-24	1.41177	0.266	0.116	2.39017143576063e-19
SEMA7A	1.05402539426031e-23	-2.36822	0.012	0.063	2.60913446095196e-19
DOCK2	1.38339800804693e-23	-1.25487	0.049	0.137	3.42446342911937e-19
GFRA3	1.4998385139224e-23	-2.92797	0.005	0.044	3.7127002573635e-19
BPTF	1.81040513332152e-23	-1.38641	0.232	0.355	4.4814768670241e-19
ST8SIA6	2.62980162761105e-23	-3.61004	0.001	0.028	6.50981094898839e-19
IL4R	3.45810382593252e-23	-1.2938	0.127	0.246	8.56019021071336e-19
NAPRT1	4.66733771126711e-23	1.20366	0.289	0.135	1.15535277704706e-18
LAMB2	5.0474741606283e-23	1.44601	0.22	0.082	1.24945175372193e-18
HSPA2	5.08956104538055e-23	1.33022	0.276	0.126	1.2598699411735e-18
DHRS9	5.13927647905858e-23	-3.11332	0.006	0.046	1.27217649962616e-18
PLEKHA1	5.56390511635521e-23	1.13225	0.282	0.129	1.37728907250257e-18
SMAP2	6.37500496352804e-23	-1.0913	0.174	0.308	1.57806872867173e-18
CNOT6L	7.16435644961616e-23	-1.02969	0.31	0.445	1.77346479553798e-18
RAB11FIP1	8.62821768275735e-23	-1.2475	0.111	0.226	2.13582900518975e-18
C19orf48	1.146070692654e-22	1.14359	0.293	0.141	2.83698339259571e-18
RAMP2	1.16862927774885e-22	1.93633	0.185	0.059	2.8928249141395e-18
NFIC	1.18006689595003e-22	1.02209	0.356	0.194	2.92113759423471e-18
MATN2	1.28319169706098e-22	1.02145	0.24	0.096	3.17641272690474e-18
KAT6A	1.28339183210007e-22	-1.34686	0.153	0.274	3.17690814118052e-18
KLK10	1.38146677650802e-22	1.88369	0.201	0.072	3.41968285856795e-18
FBXO2	1.45274740317295e-22	1.70224	0.218	0.084	3.59613092181431e-18
PPIC	1.52092986211319e-22	1.10139	0.282	0.132	3.764909780675e-18
AKAP5	1.5712161870657e-22	-1.75228	0.018	0.076	3.88938854946243e-18
CTTN	1.65985953591036e-22	1.37893	0.253	0.11	4.10881629519251e-18
PPP1R13L	1.92556563862198e-22	1.93603	0.192	0.067	4.76654518184486e-18
ROGDI	2.00489490401958e-22	1.33801	0.251	0.109	4.96291684541007e-18
CADPS	2.10391433513918e-22	-3.16649	0.003	0.036	5.20802954520352e-18
AVPI1	2.81069363497867e-22	1.31497	0.272	0.123	6.9575910240262e-18
CCDC88A	3.01358001597542e-22	-2.03726	0.06	0.147	7.45981597154555e-18
S100A9	3.62869462279715e-22	1.26553	0.521	0.392	8.98247066927205e-18
ACTG2	3.86408911709667e-22	2.11961	0.155	0.038	9.56516620046109e-18
DHRS4	4.26884424705633e-22	1.44484	0.224	0.089	1.05670970491632e-17
TRAP1	4.27344592107851e-22	1.27009	0.267	0.122	1.05784880330377e-17
GPC1	4.31778025187813e-22	1.16408	0.255	0.11	1.06882332354991e-17
CA12	4.89170477983175e-22	1.15414	0.25	0.107	1.21089260119955e-17
SYNGR1	6.22456047700723e-22	1.15975	0.262	0.119	1.54082770047837e-17
PNPLA8	6.3002203957412e-22	-1.15913	0.172	0.295	1.55955655676178e-17
DNAJB1	6.42512234158255e-22	-1.23199	0.674	0.714	1.59047478443535e-17
SEPT10	7.28013784087982e-22	1.19805	0.247	0.106	1.80212532113139e-17
PTGS1	7.40649137350546e-22	-2.6054	0.063	0.147	1.83340287459754e-17
KRT10	8.87366682538164e-22	1.05893	0.631	0.487	2.19658748595497e-17
ITSN2	8.97799663710438e-22	-1.1384	0.178	0.302	2.22241328754882e-17
RP1-3J17.3	1.16948592270076e-21	1.64958	0.14	0.029	2.89494545305347e-17
WNT10A	1.45219780482558e-21	1.67541	0.188	0.064	3.59477044606525e-17
CKMT1B	1.64845992373141e-21	1.62332	0.209	0.081	4.08059769520473e-17
PLEKHA2	1.74955657744139e-21	-1.35902	0.083	0.183	4.33085235179843e-17
MFGE8	2.185144725968e-21	1.00444	0.285	0.137	5.40910725466118e-17
RRAD	2.28367814045801e-21	-2.61017	0.032	0.1	5.65301686888975e-17
DES	2.95183657622421e-21	2.17083	0.138	0.03	7.3069762607854e-17
AC019349.5	3.13307744619754e-21	2.93623	0.156	0.044	7.75561991031738e-17
CTNNBIP1	3.55496932479989e-21	1.25206	0.313	0.164	8.79997106660965e-17
PLS3	3.66538104153852e-21	1.10051	0.258	0.117	9.07328423022446e-17
ID1	3.96487803083785e-21	1.00384	0.391	0.231	9.81465907753601e-17
CROT	4.42713777132121e-21	1.47559	0.218	0.088	1.09589368391285e-16
NIN	4.48641399030756e-21	-1.59558	0.088	0.186	1.11056691916073e-16
HTRA1	4.61963092315062e-21	1.58791	0.216	0.087	1.1435434387167e-16
IRF6	4.64965832375004e-21	1.3241	0.227	0.093	1.15097642146108e-16
SPECC1	4.98178288287036e-21	-2.14641	0.032	0.099	1.23319053482573e-16
MGST1	4.99376237396428e-21	1.78832	0.165	0.048	1.23615593805112e-16
DEFB1	5.18907298985263e-21	1.60168	0.181	0.06	1.28450312790812e-16
CNFN	5.66597162774549e-21	4.11305	0.202	0.078	1.40255461673212e-16
CCL21	6.49064641919252e-21	1.27226	0.246	0.105	1.60669461460692e-16
HBA1	7.82830233623065e-21	5.75551	0.096	0.007	1.93781796031054e-16
ECM1	8.05319714541648e-21	1.44186	0.182	0.061	1.9934884213764e-16
TCTEX1D1	8.06979247591806e-21	-2.67923	0.005	0.04	1.99759642948876e-16
KRT6C	8.33414325756788e-21	2.1872	0.15	0.04	2.06303382197835e-16
PRKACB	9.13661609331863e-21	-1.23327	0.092	0.195	2.26167794774009e-16
PHF3	9.17621327828965e-21	-1.12845	0.207	0.328	2.27147983490782e-16
RP11-532F12.5	9.49697616690292e-21	1.81852	0.191	0.071	2.35088148035515e-16
MAOA	9.7463980970579e-21	1.2812	0.229	0.096	2.41262338494571e-16
RHCG	1.14461714705652e-20	2.06334	0.163	0.048	2.83338528582371e-16
HSPB8	1.14664552950683e-20	1.39931	0.203	0.077	2.83840634374121e-16
ALDH7A1	1.1841328567544e-20	1.23335	0.238	0.104	2.93120247360984e-16
DSC2	2.18280053088123e-20	1.31062	0.19	0.069	5.4033044341434e-16
TMEM176B	2.27613476753544e-20	-2.35905	0.134	0.234	5.63434400355722e-16
PLXNC1	2.43645449313254e-20	-2.24288	0.016	0.068	6.03119945230028e-16
NFIB	2.99543712394159e-20	1.07855	0.251	0.114	7.41490505660501e-16
PPP1R16A	3.00148815481448e-20	1.18898	0.232	0.1	7.42988377842776e-16
CBR3	3.03758132235658e-20	1.2059	0.221	0.091	7.51922880536147e-16
PPL	3.1876939564337e-20	1.55322	0.177	0.062	7.89081761975597e-16
SRSF10.1	3.78035188374042e-20	1.81	0.113	0.017	9.35788305301102e-16
CMA1	3.83891816571496e-20	-2.0108	0.01	0.053	9.50285802741082e-16
WDR34	4.02899533763619e-20	1.12356	0.233	0.101	9.97337505878462e-16
NCF1	4.14888694602903e-20	-1.21928	0.093	0.194	1.02701547462003e-15
SAMD9	4.53575605448041e-20	-1.28402	0.105	0.209	1.12278105372608e-15
LINC00996	4.62769780220626e-20	-2.54132	0.004	0.037	1.14554031395814e-15
USP53	5.19892120265806e-20	-1.68223	0.123	0.227	1.28694095450598e-15
PCNA	5.51263750274278e-20	1.08903	0.338	0.191	1.36459828742895e-15
NR4A3	5.71658347150974e-20	-1.16533	0.116	0.224	1.41508307253752e-15
NIPBL	5.93417304697601e-20	-1.19746	0.186	0.3	1.46894519604844e-15
RARG	5.98822815817627e-20	1.11228	0.22	0.092	1.48232599827495e-15
F12	6.17976387670927e-20	1.50966	0.204	0.081	1.52973875004061e-15
PLTP	6.32759943115814e-20	1.49087	0.231	0.102	1.56633396318889e-15
IGFBP3	7.06569717658725e-20	1.19948	0.23	0.099	1.74904267909241e-15
ZNF800	8.10774279062307e-20	-1.34008	0.113	0.216	2.00699065039084e-15
GSTA4	9.05386458622399e-20	1.46696	0.237	0.109	2.24119363967389e-15
CTC-276P9.1	1.13987340037342e-19	1.81476	0.178	0.065	2.82164261528436e-15
CILP	1.17489696392731e-19	2.16091	0.106	0.014	2.90833994450567e-15
SETD2	1.2723854559117e-19	-1.08571	0.145	0.258	3.14966295756382e-15
FCGR2A	1.30770579917309e-19	-2.42442	0.031	0.095	3.23709493527307e-15
TGFBI	1.34891205065896e-19	1.37933	0.234	0.106	3.33909689020119e-15
ID4	1.42021721684694e-19	1.51063	0.233	0.105	3.51560569858292e-15
SIGLEC6	1.49361536918735e-19	-4.49904	0.001	0.023	3.69729548488638e-15
GPR87	1.53852230693887e-19	1.89283	0.182	0.069	3.80845811859647e-15
PHYHD1	1.64721118156919e-19	1.61099	0.175	0.061	4.07750655885637e-15
IL13	1.66148132058157e-19	-3.75029	0.001	0.024	4.11283086096761e-15
DNAJC5B	2.02446970347383e-19	-7.19502	0	0.018	5.01137230397911e-15
JAKMIP2	2.04396591007515e-19	-2.19492	0.005	0.039	5.05963321380004e-15
ZBTB38	2.08044389168936e-19	-1.27741	0.162	0.274	5.14993080948785e-15
DLK2	2.58127773341509e-19	1.71655	0.171	0.059	6.3896949012957e-15
SPRR1A	2.74761308817621e-19	2.67311	0.134	0.033	6.8014414384714e-15
RHOD	2.98534966007893e-19	1.67206	0.208	0.088	7.38993454855939e-15
GATM	2.98714049859987e-19	3.36424	0.102	0.014	7.39436759023412e-15
PTPRF	3.30502808041352e-19	1.35418	0.202	0.082	8.18126651025562e-15
KRTDAP	3.7582149840338e-19	4.46021	0.109	0.018	9.30308537147727e-15
HEBP1	5.03343268199864e-19	1.02814	0.261	0.126	1.24597592610194e-14
NFE2L3	5.2105002330835e-19	-2.42552	0.021	0.075	1.28980722769749e-14
RP11-304L19.5	5.21773254787474e-19	1.03978	0.259	0.125	1.29159751490091e-14
ZCCHC11	5.48535410584773e-19	-1.11487	0.179	0.294	1.35784455536155e-14
GEM	5.96129965888327e-19	1.08274	0.329	0.184	1.47566011755997e-14
TYROBP	7.05193647754363e-19	-1.35246	0.258	0.361	1.74563635565115e-14
IRAK3	7.17698289278074e-19	-2.39887	0.027	0.086	1.77659034527894e-14
KLK5	8.51751851086919e-19	2.04323	0.117	0.024	2.10842653218056e-14
RRBP1	9.2975284429518e-19	-1.22594	0.213	0.319	2.30151019076829e-14
ASH1L	9.61867410237411e-19	-1.04767	0.241	0.355	2.38100658730169e-14
SCN2A	1.12643513334843e-18	-5.07966	0.004	0.035	2.78837752909071e-14
TCEA3	1.14754396601424e-18	1.22016	0.221	0.097	2.84063033347165e-14
SPI1	1.5731148622924e-18	-2.43411	0.021	0.074	3.8940885301186e-14
TMEM237	1.6000405231286e-18	1.32193	0.215	0.094	3.96074031095254e-14
TAL1	1.65886066282426e-18	-2.63176	0.007	0.042	4.10634368475517e-14
CDCA7	1.79090223624035e-18	1.25027	0.196	0.08	4.43319939558935e-14
RAMP1	1.81968796350766e-18	1.30207	0.195	0.078	4.50445558486687e-14
PHACTR1	1.86730429970307e-18	-2.11968	0.011	0.052	4.62232506348498e-14
TRIM47	2.01607918051881e-18	1.20246	0.225	0.101	4.99060240345626e-14
ESR1	2.12378506163222e-18	1.0425	0.234	0.108	5.25721754156439e-14
ESCO1	2.16683177365248e-18	-1.3669	0.083	0.173	5.36377537249934e-14
TMPRSS11D	2.39685372155e-18	1.15308	0.218	0.095	5.93317170232488e-14
MAP3K8	2.43163640398428e-18	-1.12604	0.208	0.322	6.01927275442268e-14
SYTL2	2.80605960578194e-18	-1.16836	0.068	0.153	6.9461199481526e-14
FHL1	2.81432328171792e-18	1.00429	0.265	0.131	6.96657585156454e-14
TRAPPC10	2.90122632708902e-18	-1.42002	0.073	0.158	7.18169565007616e-14
HPGD	3.1776481136384e-18	-2.85235	0.276	0.364	7.8659501405005e-14
KRT4	3.25829172987324e-18	1.65441	0.115	0.024	8.06557534812821e-14
MMP1	3.26086881489333e-18	-2.22768	0.016	0.063	8.07195466438696e-14
OLFML3	3.44919177512964e-18	1.52607	0.148	0.044	8.5381293201559e-14
CTD-3203P2.2	3.49987109013359e-18	-2.41909	0.01	0.051	8.66358089651669e-14
FGFR2	3.86352358408881e-18	1.49712	0.198	0.083	9.56376628005345e-14
KLHDC8B	4.08252505008013e-18	1.8792	0.154	0.051	1.01058825089684e-13
TPTEP1	4.3043510374456e-18	2.04951	0.134	0.037	1.06549905580929e-13
GSTM5	4.34022932534214e-18	1.48609	0.126	0.03	1.07438036719519e-13
MRO	4.49282550253869e-18	-6.57125	0	0.018	1.11215402489843e-13
FAM107A	4.55035163562943e-18	2.22146	0.124	0.03	1.12639404388371e-13
SOSTDC1	4.59253276779157e-18	1.19431	0.157	0.052	1.13683556133912e-13
CLDN7	4.70506813300728e-18	1.17545	0.182	0.07	1.16469256564462e-13
CALB2	4.83985796975636e-18	-1.9174	0.016	0.064	1.19805844183349e-13
ENPP3	5.44261572672223e-18	-2.18571	0.016	0.063	1.34726509699282e-13
SBSN	5.98390795111282e-18	2.60927	0.132	0.036	1.48125657421847e-13
GJB3	6.28188687267651e-18	1.44474	0.173	0.064	1.55501827646234e-13
TMEM52	7.06634082201923e-18	2.232	0.132	0.036	1.74920200708264e-13
SMC5	7.41974402736786e-18	-1.27864	0.157	0.259	1.83668343653464e-13
ANGPTL2	7.82856288782529e-18	2.12243	0.13	0.034	1.93788245725227e-13
PSME4	7.85294773575573e-18	-1.33706	0.13	0.228	1.94391868250897e-13
ZNF385A	8.63400832552395e-18	1.47237	0.179	0.07	2.1372624209002e-13
PROM1	1.08638262300884e-17	-4.43762	0.001	0.02	2.68923154499607e-13
EPB41	1.10346119988422e-17	-1.48391	0.071	0.154	2.7315078541934e-13
ARHGEF16	1.13890374836279e-17	1.89873	0.15	0.049	2.81924233869725e-13
RP11-572C15.6	1.17785685919612e-17	1.59454	0.126	0.031	2.91566686925406e-13
C6orf132	1.19010645974243e-17	1.54182	0.166	0.061	2.9459895304464e-13
CD300LF	1.29212525116016e-17	-4.06203	0.001	0.022	3.19852684672187e-13
MALL	1.46831444515108e-17	1.48994	0.209	0.092	3.63466557752698e-13
AIM1	1.4771191351523e-17	-1.04096	0.195	0.307	3.65646070715601e-13
RAPGEF2	1.60723323874257e-17	-1.92588	0.046	0.114	3.97854515918337e-13
IL20RA	1.60860941664876e-17	1.94447	0.152	0.053	3.98195174997234e-13
ZCCHC6	1.67957098417897e-17	-1.16737	0.093	0.185	4.15761001423662e-13
NUDT8	1.76550766077455e-17	1.2941	0.194	0.082	4.37033766348132e-13
CCDC7	2.42266983436595e-17	-2.74319	0.01	0.047	5.99707690798947e-13
FXYD6	2.64813457653537e-17	2.07421	0.123	0.031	6.55519233075565e-13
TPSD1	2.69502670616164e-17	-3.02178	0.003	0.03	6.67126910843253e-13
HNMT	2.828769133746e-17	1.59135	0.172	0.066	7.00233511367484e-13
HSPG2	2.83887823146853e-17	1.07543	0.205	0.089	7.0273591741772e-13
AHNAK2	2.85836654920918e-17	1.2097	0.184	0.075	7.0756005559124e-13
IL2RA	3.20432294193614e-17	-1.64646	0.033	0.094	7.93198101046873e-13
COL14A1	3.4358725035053e-17	1.09669	0.203	0.087	8.50515879517702e-13
NMU	3.51687684646408e-17	2.07131	0.145	0.047	8.70567694573719e-13
FAM114A1	3.5637724734189e-17	1.29773	0.185	0.076	8.82176238070115e-13
PTPRS	3.6160761904387e-17	1.62803	0.156	0.055	8.95123500181197e-13
MAML1	3.72803674467527e-17	-1.90353	0.091	0.175	9.22838215776917e-13
CKM	4.522297546274e-17	-5.37176	0	0.017	1.11944953460467e-12
COL7A1	4.68948059919441e-17	1.12575	0.215	0.099	1.16083402752458e-12
CLECL1	4.97001149577133e-17	-1.088	0.026	0.082	1.23027664566324e-12
MAP1B	5.29506940626297e-17	1.11422	0.217	0.099	1.31074148082633e-12
MAPK13	5.58255177968035e-17	1.25912	0.207	0.093	1.38190486754207e-12
ITGB4	6.04847751849204e-17	1.18392	0.214	0.098	1.49724012492752e-12
DPYSL3	6.12909734037073e-17	1.58159	0.11	0.023	1.51719675563537e-12
TRIP12	6.44657779384417e-17	-1.48433	0.142	0.237	1.59578586708819e-12
ZFC3H1	7.02496639209376e-17	-1.18273	0.098	0.189	1.73896018069889e-12
ADAM15	7.49015831600718e-17	1.01115	0.231	0.112	1.85411378954442e-12
ESRP1	7.95496416862893e-17	1.69458	0.172	0.069	1.9691718303024e-12
NDRG4	8.15869740328664e-17	2.29279	0.142	0.047	2.01960395520957e-12
PACSIN3	9.58448689306392e-17	1.48304	0.182	0.076	2.37254388550904e-12
PALMD	9.59964616514428e-17	1.18319	0.194	0.083	2.37629641171982e-12
TSPAN13	9.6210054104585e-17	1.27604	0.212	0.098	2.3815836793049e-12
EXOSC5	1.00877544929593e-16	1.17987	0.198	0.086	2.49712274718715e-12
IL5	1.01394026732731e-16	-2.99623	0.001	0.019	2.50990773774202e-12
BOC	1.1719961224025e-16	2.08402	0.141	0.046	2.90115920139515e-12
SIGLEC8	1.19339747243622e-16	-2.27093	0.004	0.03	2.95413610326861e-12
GINS2	1.2430042181384e-16	1.71854	0.155	0.056	3.0769326415798e-12
CTSF	1.26881736817088e-16	1.13467	0.21	0.095	3.14083051317019e-12
PSAT1	1.26944568058993e-16	1.33812	0.186	0.08	3.14238583773232e-12
TMEM40	1.32654075728489e-16	1.76928	0.151	0.054	3.28371899058301e-12
CYP27A1	1.50042533953267e-16	1.82737	0.13	0.038	3.71415288547918e-12
C15orf41	1.51713200385632e-16	2.29857	0.125	0.036	3.75550856234594e-12
TFAP2A	1.62745732398911e-16	1.67786	0.161	0.062	4.02860785980264e-12
EMILIN2	1.63424277696653e-16	-1.57853	0.032	0.091	4.04540457010296e-12
FAM46B	1.6624994414493e-16	2.11335	0.134	0.042	4.1153511173636e-12
CYHR1	1.77353438720669e-16	1.03934	0.228	0.111	4.39020702209145e-12
CPEB4	1.81755433129686e-16	-1.80179	0.082	0.163	4.49917399169226e-12
RHOV	1.82712335796862e-16	1.6932	0.143	0.047	4.52286116031552e-12
TSPAN1	1.83655193296185e-16	1.38614	0.146	0.049	4.54620065485376e-12
LAIR1	2.09885885421697e-16	-1.2956	0.045	0.112	5.19551520772869e-12
PLCL1	2.1361316971242e-16	-2.41726	0.007	0.038	5.28778040306126e-12
SHMT1	2.1449435576259e-16	1.34051	0.184	0.078	5.30959328254716e-12
LPCAT2	2.22357693092055e-16	-2.19848	0.082	0.161	5.50424233480072e-12
KRT17	2.36880428145151e-16	1.28849	0.187	0.079	5.86373811830507e-12
DDHD1	2.49098114117665e-16	-1.44169	0.037	0.099	6.16617471686867e-12
GSTM4	2.80284731482861e-16	1.41513	0.172	0.069	6.93816824312675e-12
PPIP5K2	2.89349557609813e-16	-1.6045	0.075	0.154	7.16255894907332e-12
CENPH	3.10973261071671e-16	1.24611	0.185	0.079	7.69783210456813e-12
PNPLA4	3.27776104087642e-16	1.07968	0.206	0.093	8.11376968058549e-12
OGN	3.32442949038063e-16	1.43825	0.128	0.036	8.22929276048822e-12
KIF2A	3.34602885992758e-16	-1.16499	0.106	0.198	8.28275983986474e-12
SNX10	3.35898894877998e-16	-1.34383	0.052	0.122	8.31484124380997e-12
EFNA1	3.80399129721402e-16	1.00676	0.204	0.092	9.41640005712358e-12
SPACA3	4.34708725635416e-16	-5.89656	0	0.016	1.07607797943791e-11
TSKU	4.57123009626983e-16	1.66371	0.151	0.056	1.13156229803063e-11
PIR	5.19395096392875e-16	1.69792	0.156	0.059	1.28571062161092e-11
FOXQ1	5.27191397206762e-16	1.61076	0.169	0.069	1.30500958464562e-11
ARFGEF1	5.47688140641668e-16	-1.44941	0.09	0.173	1.35574722334439e-11
ZNF267	5.58975558697558e-16	-1.1092	0.104	0.194	1.38368809799993e-11
HIST1H1D	5.6044826154384e-16	-1.60533	0.022	0.072	1.38733362662562e-11
SOX7	5.6659603157279e-16	1.34398	0.174	0.073	1.40255181655528e-11
HOXB13	5.86287236420729e-16	2.33685	0.13	0.041	1.45129542503587e-11
RAPGEFL1	6.75534472186588e-16	2.08745	0.126	0.038	1.67221803245068e-11
UTRN	7.55151381031076e-16	-1.08978	0.148	0.245	1.86930172860433e-11
TMEM79	7.7630719884762e-16	2.18178	0.126	0.038	1.9216708400274e-11
SDSL	7.87225354140813e-16	-2.74664	0.021	0.068	1.94869764164017e-11
EPAS1	8.39066449452016e-16	-1.74039	0.127	0.215	2.07702508897352e-11
GAN	8.89481140117571e-16	1.40168	0.16	0.062	2.20182161424704e-11
UBE2V1	8.98541524404793e-16	-1.33667	0.04	0.102	2.22424968951162e-11
SERTAD4-AS1	9.06912197260873e-16	2.16171	0.111	0.028	2.24497045309956e-11
WLS	1.13444434696394e-15	1.25082	0.206	0.097	2.80820353647454e-11
CNTRL	1.16552289422668e-15	-1.15683	0.1	0.188	2.88513537236871e-11
EDN1	1.20243298104364e-15	1.36958	0.146	0.052	2.97650260127543e-11
GAS2L1	1.2139671288964e-15	1.66007	0.155	0.06	3.00505423087016e-11
MAL2	1.27758976716817e-15	1.64448	0.164	0.066	3.16254570964809e-11
MARCH3	1.44152769644772e-15	-1.74681	0.021	0.069	3.5683576597867e-11
GAPT	1.56789471264702e-15	-2.2257	0.007	0.038	3.88116657168644e-11
DENND4A	1.62260710027575e-15	-1.492	0.057	0.127	4.0166016160226e-11
GIPC1	1.72564359980529e-15	1.10674	0.214	0.104	4.27165816695803e-11
CDCA7L	1.7279649835779e-15	1.20597	0.211	0.101	4.27740452034874e-11
SEC14L1	1.78609912687625e-15	-1.02211	0.13	0.225	4.42130977866946e-11
HIPK2	1.90067787064788e-15	-1.61845	0.101	0.183	4.70493800100176e-11
RGS12	1.93480398587346e-15	1.00562	0.215	0.103	4.78941378663116e-11
PDE6G	1.94692722256752e-15	-3.3487	0.002	0.024	4.81942364674363e-11
RB1CC1	2.14593527428996e-15	-1.19596	0.172	0.269	5.31204817797736e-11
AP1M2	2.36124221706193e-15	1.70842	0.138	0.047	5.84501898411511e-11
C1QTNF3	2.65591099174785e-15	4.14757	0.07	0.005	6.57444206897264e-11
F5	2.95679086679864e-15	-2.65138	0.006	0.034	7.31924011167336e-11
RAB37	3.03651138751758e-15	-1.28613	0.028	0.081	7.51658028866103e-11
ADORA3	3.05558888871117e-15	-3.03229	0.002	0.023	7.56380473511563e-11
CCDC141	3.2729337161119e-15	-2.04104	0.007	0.037	8.10182012086341e-11
ELF3	3.33841239459429e-15	1.09083	0.169	0.07	8.26390604157871e-11
ANXA3	4.01305773772992e-15	1.73915	0.122	0.037	9.93392312397666e-11
ZG16B	4.13254851462718e-15	1.62279	0.158	0.064	1.02297105931081e-10
AKAP2	5.19061816901968e-15	-4.76304	0.002	0.021	1.28488562155913e-10
STX11	5.20021869355278e-15	-1.06651	0.12	0.211	1.28726213540205e-10
UBR5	5.56707622833601e-15	-1.2118	0.127	0.217	1.3780740495623e-10
NOL3	5.66756490502922e-15	1.52186	0.165	0.07	1.40294901659093e-10
FST	5.69227657425078e-15	1.72185	0.139	0.051	1.40906614319004e-10
GJB5	5.88101276001731e-15	1.3676	0.176	0.077	1.45578589861468e-10
SEMA4D	6.13709989424058e-15	-1.07379	0.108	0.197	1.51917770782031e-10
DSG1	6.2996577713267e-15	3.40783	0.071	0.006	1.55941728471421e-10
PLLP	6.35343605306244e-15	1.58423	0.157	0.064	1.57272956057508e-10
LIF	6.46268807954934e-15	-2.00643	0.031	0.085	1.59977380721164e-10
UPB1	6.7246486017525e-15	-5.63198	0	0.016	1.66461951487781e-10
RP11-179A10.1	6.98063939861124e-15	-4.42174	0	0.016	1.72798747673223e-10
AKAP1	7.22505189399627e-15	1.05111	0.186	0.083	1.78848934583984e-10
AFF2	8.41568177769043e-15	-4.69396	0.001	0.017	2.08321786724949e-10
REV3L	8.88681319553674e-15	-1.37537	0.101	0.183	2.19984173842316e-10
GNPTAB	8.95163009838925e-15	-1.27942	0.139	0.229	2.21588651455527e-10
PAMR1	9.15886697826889e-15	1.21737	0.128	0.041	2.26718593180068e-10
CCDC88B	9.54835061012895e-15	-1.20238	0.051	0.118	2.36359871003132e-10
LRMP	1.43547956807298e-14	-1.34365	0.045	0.107	3.55338612280784e-10
TFAP2C	1.5352689157973e-14	1.72991	0.154	0.063	3.80040467416463e-10
EHD2	1.61738064890719e-14	1.356	0.168	0.073	4.00366405830485e-10
USP47	1.66187719418868e-14	-1.00391	0.184	0.281	4.11381080649467e-10
MEIS1	1.71984976917728e-14	1.96558	0.134	0.048	4.25731611862144e-10
TOM1L1	1.74429291982295e-14	1.66673	0.149	0.06	4.31782269372974e-10
PIK3R6	1.75951813395124e-14	-2.16207	0.004	0.028	4.35551118878289e-10
CLDN4	1.76164119260629e-14	1.08139	0.192	0.088	4.3607666081776e-10
SAMD9L	1.92595851798216e-14	-1.17975	0.06	0.129	4.76751771541304e-10
USP34	1.98425503116188e-14	-1.08604	0.175	0.271	4.91182490413812e-10
C16orf74	2.14401902097957e-14	1.29258	0.163	0.07	5.30730468453284e-10
RALGAPA1	2.19009380143184e-14	-1.08137	0.148	0.239	5.42135819606438e-10
MIIP	2.46184364350294e-14	-1.67575	0.105	0.185	6.09404775512719e-10
LYN	2.52274684736576e-14	-1.43921	0.035	0.09	6.24480754596919e-10
ALDH4A1	2.59319863122315e-14	1.70235	0.137	0.051	6.41920389172979e-10
CALML5	2.96992429149986e-14	6.30259	0.069	0.007	7.35175059117876e-10
LIMS1	3.05685334335467e-14	-1.12556	0.288	0.373	7.56693476614014e-10
C1QA	3.09403110347878e-14	1.83934	0.096	0.022	7.65896459355138e-10
LPIN2	3.18110963602459e-14	-1.08342	0.077	0.154	7.87451879301527e-10
ABI3BP	3.48713495274441e-14	1.00406	0.132	0.045	8.63205386202351e-10
MMP23B	3.55094883763073e-14	1.11745	0.152	0.061	8.7900187526711e-10
GGH	3.76246791726324e-14	1.02621	0.2	0.098	9.31361308239342e-10
AP003774.1	3.82624507893282e-14	-1.76811	0.011	0.045	9.47148706839031e-10
C21orf91	4.42140106710431e-14	-1.44191	0.09	0.167	1.094473620151e-09
SLAMF1	4.44051896033823e-14	-1.40733	0.035	0.091	1.09920606344212e-09
HOXA10	4.68590319593902e-14	1.23132	0.15	0.059	1.15994847712274e-09
PKIB	5.20900988662833e-14	-3.05966	0.012	0.047	1.28943830733598e-09
PABPC3	5.41497097943474e-14	-2.03899	0.022	0.067	1.34042191624928e-09
PAQR7	6.55640415979044e-14	1.74603	0.104	0.028	1.62297228571452e-09
MIR146A	6.65482206623774e-14	-2.38414	0.005	0.031	1.64733465427649e-09
TMEM154	7.11015371679232e-14	-1.37717	0.115	0.196	1.76004745105477e-09
HYAL2	7.36997521352831e-14	1.20205	0.164	0.072	1.8243636643568e-09
AC093159.1	8.36662359118923e-14	4.43583	0.062	0.004	2.07107400376298e-09
TMEM30B	9.27373164641523e-14	1.12893	0.172	0.078	2.29561953175363e-09
RPS6KA3	9.94687819543331e-14	-1.05435	0.138	0.226	2.46225022849756e-09
PVRL1	1.05228983275609e-13	1.23376	0.161	0.07	2.60483825200443e-09
VEGFA	1.07178091488402e-13	-1.89116	0.083	0.154	2.65308647670391e-09
DDX39B	1.08566882104141e-13	-1.28734	0.104	0.183	2.68746459960591e-09
SENP7	1.09348447250105e-13	-1.31918	0.061	0.128	2.7068114632291e-09
TMEM176A	1.56386663640907e-13	-2.20803	0.088	0.158	3.87119547176702e-09
APCDD1	1.68195701254688e-13	1.90559	0.109	0.033	4.16351638885856e-09
GGT1	1.75681276546397e-13	-2.01101	0.014	0.052	4.34881431962951e-09
BIRC6	1.77847113495564e-13	-1.17651	0.137	0.222	4.40242744746919e-09
SPATA13	1.78412168966989e-13	-1.18024	0.064	0.133	4.41641483060884e-09
COL9A2	1.79873528102395e-13	-1.94941	0.018	0.058	4.45258931464668e-09
RHOBTB3	1.80845372563568e-13	-1.81959	0.085	0.157	4.47664635243855e-09
TMEM54	1.8311621886154e-13	1.24972	0.152	0.064	4.53285888169856e-09
TEX15	1.92199962787914e-13	-6.57927	0	0.012	4.75771787885203e-09
RIN1	1.93933863447661e-13	1.43871	0.151	0.064	4.80063885578339e-09
SPTY2D1	1.98554764365621e-13	-1.02445	0.151	0.241	4.91502463710658e-09
ASCL2	2.03763649134735e-13	1.67545	0.113	0.036	5.04396537068122e-09
ATP6V0A2	2.23441579566654e-13	-1.46767	0.054	0.116	5.53107286059296e-09
STAG2	2.34472723474192e-13	-1.02008	0.211	0.302	5.80413779688014e-09
KIF13B	2.43238200992698e-13	-1.89106	0.03	0.08	6.02111842737325e-09
SYNE2	2.57835466569791e-13	-1.10504	0.388	0.445	6.3824591394686e-09
SULT1E1	2.83460121357953e-13	3.13118	0.088	0.021	7.01677184409476e-09
PYHIN1	2.92757144020436e-13	-1.09543	0.068	0.138	7.24691034308187e-09
SIGMAR1	2.95567536903402e-13	1.10669	0.182	0.087	7.3164788085068e-09
IL11	3.0351498253672e-13	-2.5398	0.005	0.03	7.51320987771398e-09
TTC37	3.22579338707111e-13	-1.18718	0.131	0.213	7.98512895035584e-09
SAMHD1	3.36108155205044e-13	-1.07028	0.164	0.257	8.32002127394566e-09
OLFML2A	3.39671701111087e-13	2.12026	0.118	0.041	8.40823328930386e-09
MIA3	3.41176742255678e-13	-1.15114	0.114	0.195	8.44548907779706e-09
FGFR3	3.50645200506935e-13	1.25608	0.153	0.065	8.67987129334866e-09
TLK1	3.53205757527344e-13	-1.03159	0.179	0.271	8.74325532183187e-09
PLEK2	3.70303285405113e-13	1.22764	0.154	0.066	9.16648752691816e-09
CRB3	3.82419806774852e-13	1.88869	0.124	0.046	9.46641989690468e-09
EFNA4	5.3600504094682e-13	1.21958	0.143	0.059	1.32682687835976e-08
TM6SF1	5.98419745723619e-13	-1.79229	0.013	0.047	1.48132823856425e-08
TMEM156	6.73733227223487e-13	-1.0624	0.042	0.099	1.66775923066902e-08
HMGXB3	7.34325499110093e-13	-1.41835	0.047	0.105	1.81774934049712e-08
EPHX2	7.61545357525709e-13	1.08665	0.147	0.062	1.88512937801914e-08
PLAT	7.9305069914336e-13	-2.32389	0.059	0.12	1.96311770065947e-08
PDLIM3	8.11697599058998e-13	1.55495	0.095	0.025	2.00927623671064e-08
SOWAHC	8.15710632543333e-13	1.35317	0.148	0.063	2.01921009979777e-08
CSGALNACT2	9.57592000621681e-13	-1.17148	0.081	0.153	2.37042323833891e-08
NBPF10	9.86311515449517e-13	-1.30061	0.118	0.196	2.44151552534373e-08
C10orf99	9.86787545300192e-13	1.91855	0.113	0.038	2.4426938896361e-08
IL24	9.92492558324194e-13	-3.01373	0.004	0.025	2.45681607887571e-08
CENPP	1.08846161180955e-12	1.72355	0.105	0.033	2.69437787387336e-08
SGCE	1.09872531501464e-12	1.34177	0.127	0.047	2.71978464478724e-08
TK1	1.11850149892485e-12	1.65843	0.147	0.064	2.76873861043857e-08
HSD17B13	1.18641966324926e-12	3.82276	0.071	0.012	2.93686323440721e-08
SCGB3A1	1.19081788642146e-12	-6.69718	0.002	0.02	2.94775059604769e-08
ERBB2IP	1.2387979822563e-12	-1.11526	0.151	0.234	3.06652052527724e-08
ENAH	1.26522668415889e-12	1.17456	0.172	0.082	3.13194213396693e-08
BMP7	1.31527614462339e-12	1.31384	0.164	0.078	3.25583456840073e-08
FAM21C	1.40273499175306e-12	-2.23634	0.011	0.042	3.47233019858553e-08
TST	1.40913434970418e-12	1.66173	0.124	0.047	3.48817116925772e-08
TTLL7	1.41898540748619e-12	-2.09062	0.043	0.097	3.5125564776913e-08
MB21D1	1.43591020811101e-12	-1.558	0.043	0.098	3.55445212915799e-08
NBPF15	1.4784956031691e-12	-1.38309	0.114	0.19	3.6598680160848e-08
MAP3K2	1.48157847641645e-12	-1.123	0.151	0.234	3.66749936052129e-08
TYMS	1.53268646793594e-12	1.36156	0.165	0.078	3.79401208272863e-08
CDC42EP3	1.5420289504068e-12	-1.06174	0.176	0.265	3.81713846383698e-08
ASRGL1	1.56849720340585e-12	-2.65241	0.008	0.035	3.88265797731084e-08
PER2	1.65394196939883e-12	1.2917	0.163	0.076	4.09416795104985e-08
HOXA9	1.6774249901831e-12	1.91833	0.121	0.045	4.15229782069924e-08
SIGLEC10	1.76305202578901e-12	-2.30335	0.004	0.026	4.36425898463811e-08
QPCT	1.95055163017627e-12	-1.65177	0.051	0.109	4.82839550533834e-08
FAM183A	1.97906741535854e-12	2.87492	0.074	0.014	4.89898347997852e-08
STAP1	2.11050945860597e-12	-1.89751	0.008	0.036	5.22435511383321e-08
NFKBIZ	2.13705694933287e-12	-1.05213	0.235	0.323	5.29007077237859e-08
TP73	2.2517920135184e-12	1.7034	0.122	0.046	5.57408595026345e-08
PMM2	2.26812538507869e-12	-1.87585	0.028	0.074	5.61451757822379e-08
GBP6	2.35166199425262e-12	1.35692	0.142	0.061	5.82130410057293e-08
ZWINT	2.40895217292471e-12	1.38453	0.159	0.074	5.96312020885784e-08
H2AFY2	2.47360601058933e-12	1.06213	0.156	0.071	6.12316431861282e-08
VPS13A	2.64194400334932e-12	-1.10231	0.097	0.171	6.53986818589092e-08
L3MBTL3	2.64935623501564e-12	-1.81095	0.026	0.071	6.55821642415772e-08
FIGF	2.71100825806032e-12	3.09839	0.058	0.005	6.71082984200251e-08
PARP14	2.8090473639868e-12	-1.27785	0.108	0.183	6.95351584481293e-08
ZSCAN18	2.97856750620886e-12	1.0664	0.157	0.071	7.37314600486942e-08
CHCHD6	3.10837182577423e-12	1.0857	0.16	0.074	7.69446361752152e-08
NR5A2	3.28415639540142e-12	-3.49564	0.003	0.023	8.12960074117667e-08
TP53BP2	3.60936388245195e-12	-1.35485	0.092	0.163	8.93461935462156e-08
CCL11	3.63172899642133e-12	-2.20366	0.007	0.034	8.98998195774136e-08
N4BP2	3.6508742513462e-12	-1.55786	0.06	0.121	9.03737412178239e-08
KCTD6	3.66195909371692e-12	1.36261	0.119	0.044	9.06481354058687e-08
KRT1	4.44265358615012e-12	3.45914	0.184	0.098	1.0997344687156e-07
FAM83C	4.6257623962001e-12	2.06382	0.106	0.036	1.14506122355537e-07
B4GALT5	4.68003509234687e-12	-1.50867	0.087	0.156	1.15849588675954e-07
CHM	4.81253553868615e-12	-1.47337	0.058	0.118	1.19129504724637e-07
APOC2	5.19666792274216e-12	-3.58268	0.001	0.016	1.28638317759559e-07
ANG	5.22248223840198e-12	1.23976	0.125	0.048	1.29277325329403e-07
ERBB2	5.59730496582435e-12	1.15136	0.165	0.081	1.38555687124016e-07
ZC3H7A	5.9849852115067e-12	-1.24127	0.106	0.18	1.48152323925637e-07
SERPINB13	6.14959007162728e-12	1.28573	0.128	0.052	1.52226952633062e-07
GRB7	6.2819551190102e-12	1.4543	0.128	0.053	1.55503517015978e-07
RPL39L	6.52541372330051e-12	1.01157	0.182	0.092	1.61530091306581e-07
MITF	6.57905130927559e-12	-1.75042	0.068	0.129	1.62857836109808e-07
PFKM	6.62612381502001e-12	1.1252	0.156	0.072	1.64023068917005e-07
EFS	6.72315437502542e-12	2.09646	0.11	0.039	1.66424963399379e-07
DOCK11	6.76301446626883e-12	-1.05419	0.048	0.105	1.67411660098019e-07
COL13A1	6.8808735936411e-12	-2.20289	0.009	0.038	1.70329144936992e-07
PPP1R14C	7.05495271207467e-12	1.33505	0.15	0.069	1.74638299434696e-07
RP11-841O20.2	7.11426051255313e-12	-1.58854	0.035	0.085	1.7610640472774e-07
TMEM99	7.1719145113528e-12	1.03166	0.179	0.091	1.77533571814027e-07
TCF21	7.26307557696167e-12	1.91184	0.065	0.01	1.79790172832109e-07
LINC00958	7.36795215630506e-12	1.67768	0.128	0.054	1.82386287677176e-07
EFNA3	7.41101529333754e-12	1.76071	0.113	0.042	1.83452272571277e-07
CLEC12A	7.82675850484517e-12	-2.11982	0.009	0.036	1.93743580028937e-07
MCM2	8.07606382063924e-12	1.4154	0.126	0.051	1.99914883816104e-07
AJUBA	8.74498635177719e-12	1.58675	0.137	0.06	2.16473392151893e-07
CD40	9.16978015189942e-12	1.09944	0.173	0.087	2.26988737880118e-07
STIM2	9.33033763208071e-12	-1.20678	0.085	0.154	2.30963177744526e-07
PODN	1.03344930369829e-11	1.61457	0.082	0.02	2.55820040637474e-07
TRIM7	1.05470890771504e-11	1.47746	0.12	0.047	2.61082643015781e-07
IL17RB	1.13176818650837e-11	-4.30652	0.007	0.033	2.80157896888282e-07
ELMO3	1.14800480543195e-11	1.59106	0.125	0.052	2.84177109536624e-07
ELMO1	1.15681031961914e-11	-1.08609	0.068	0.132	2.86356826518521e-07
SNCA	1.20088045636351e-11	1.31732	0.143	0.065	2.97265948168222e-07
ZBTB7B	1.25421142811313e-11	1.23544	0.116	0.043	3.10467496915124e-07
EXPH5	1.32285427108751e-11	1.58846	0.105	0.036	3.27459346265003e-07
MAPK1	1.33796904120591e-11	-1.02989	0.202	0.285	3.31200856460111e-07
HK2	1.39819150087349e-11	-2.54384	0.026	0.069	3.46108324126224e-07
SERTAD4	1.46295827658441e-11	1.85811	0.103	0.035	3.62140691785705e-07
AC020571.3	1.50128214149347e-11	-1.02152	0.03	0.076	3.71627381305294e-07
TMEM45A	1.51061791682425e-11	1.16885	0.175	0.088	3.73938359130674e-07
NSMCE1	1.56741312869965e-11	-1.62356	0.35	0.413	3.87997445878311e-07
PI15	1.61163723413739e-11	2.32083	0.096	0.031	3.98944680938369e-07
AC147651.4	1.89036104638326e-11	-1.4317	0.016	0.051	4.67939973421712e-07
TEAD2	1.91698621436981e-11	1.3617	0.116	0.044	4.74530767505102e-07
RP3-512B11.3	1.97911468600731e-11	2.34085	0.093	0.029	4.89910049374251e-07
FAM127C	2.15927507120543e-11	1.53866	0.118	0.047	5.34506951126192e-07
MIS18BP1	2.20290480380717e-11	-1.37982	0.136	0.208	5.45307055134427e-07
PTBP3	2.23097503703352e-11	-1.04739	0.189	0.269	5.52255560667279e-07
TNNT3	2.2731249024895e-11	2.90694	0.052	0.004	5.62689338362251e-07
RASSF2	2.29593373475878e-11	-1.24522	0.025	0.068	5.68335436702187e-07
CHST2	2.31869000667232e-11	1.07438	0.134	0.057	5.73968524251665e-07
HELB	2.38108432439824e-11	-1.99783	0.013	0.044	5.89413613661541e-07
TMEM255B	2.44171963165974e-11	-2.1869	0.014	0.046	6.04423277621053e-07
MZB1	2.45191241428782e-11	-1.05916	0.06	0.119	6.06946399032807e-07
SWAP70	2.60725909093294e-11	-1.4738	0.131	0.204	6.4540091536954e-07
MT1H	2.60961191089654e-11	2.53674	0.068	0.013	6.4598333242333e-07
FAAH	2.69597127211261e-11	1.43879	0.128	0.055	6.67360728698755e-07
NPAT	2.69766913976741e-11	-1.26293	0.082	0.147	6.67781018858025e-07
GATA1	2.79164472460751e-11	-1.84713	0.004	0.025	6.91043735129343e-07
TINCR	2.92088973628132e-11	1.77996	0.107	0.039	7.23037045319077e-07
WNT7B	2.96237541358412e-11	1.42848	0.133	0.059	7.33306409878613e-07
C7	3.42521936887722e-11	1.11941	0.108	0.039	8.47878802571866e-07
FOXN2	3.64573166267375e-11	-1.26019	0.058	0.116	9.0246441577826e-07
KLK8	3.64980018078422e-11	1.44452	0.112	0.043	9.03471536751325e-07
IL9R	3.65586744182239e-11	-2.39128	0.004	0.023	9.04973426548715e-07
UCHL1	3.83627434115926e-11	1.30955	0.1	0.034	9.49631350410564e-07
CCDC51	3.94097853280645e-11	1.45245	0.12	0.049	9.75549826010909e-07
RPP25	3.95287723229176e-11	1.6784	0.104	0.037	9.78495230081503e-07
ASCC3	3.95627760733512e-11	-1.25911	0.104	0.173	9.79336958919735e-07
SSH3	3.99429540341633e-11	1.35051	0.13	0.057	9.88747884161678e-07
ACKR2	4.01580335583567e-11	-4.19076	0	0.011	9.94071962703562e-07
LMNB1	4.25666768703618e-11	-1.38119	0.137	0.209	1.05369551924894e-06
LGR4	4.38752529216028e-11	1.71887	0.105	0.038	1.08608801082136e-06
RP11-849I19.1	4.57332099212571e-11	2.54634	0.085	0.025	1.1320798783908e-06
MED13	4.72104435209315e-11	-1.36595	0.107	0.177	1.16864731891714e-06
SRD5A1	4.83590696292747e-11	1.12858	0.159	0.079	1.19708040960307e-06
CD14	4.87517366945299e-11	2.237	0.076	0.019	1.20680049013639e-06
HOXD11	4.89127907365794e-11	1.16491	0.132	0.058	1.21078722189329e-06
AIM2	4.95702958696002e-11	-1.46335	0.011	0.041	1.22706310395608e-06
XXbac-BPG299F13.17	5.12080411924877e-11	-1.35966	0.028	0.071	1.26760385167884e-06
TACC2	5.12427194443435e-11	1.09077	0.14	0.065	1.26846227712528e-06
DAPK1	5.13692271602654e-11	-2.40103	0.013	0.044	1.27159384912521e-06
SYCP2L	5.19822602017167e-11	-4.06897	0.001	0.014	1.2867688690333e-06
KPNA4	5.30613912464981e-11	-1.10604	0.156	0.232	1.31348167891582e-06
PRG2	5.36554468732997e-11	-3.43302	0.001	0.014	1.32818693190166e-06
HIST1H1E	5.38605693200623e-11	-1.32042	0.017	0.052	1.33326453294882e-06
KRT31	5.60641812389354e-11	2.05984	0.097	0.033	1.38781274238861e-06
FAM212A	6.52325314109063e-11	1.14284	0.121	0.049	1.61476608254557e-06
RP1-278O22.1	6.60936186550623e-11	2.41642	0.085	0.025	1.63608143618741e-06
PROM2	7.88023485882171e-11	1.17798	0.108	0.04	1.95067333695273e-06
UNC5B-AS1	8.04045748457319e-11	2.33343	0.081	0.023	1.99033484573125e-06
SMG9	8.40723374144413e-11	1.45578	0.085	0.025	2.08112664035708e-06
ISL2	9.05314442617351e-11	2.58991	0.073	0.018	2.24101537125499e-06
AGAP2-AS1	9.16343978247053e-11	1.57999	0.113	0.045	2.26831788375275e-06
KDM5A	1.01674217915535e-10	-1.02244	0.17	0.248	2.51684359028116e-06
PYCR1	1.20539618282084e-10	1.22515	0.133	0.061	2.98383771095471e-06
ARMCX1	1.21058557780944e-10	1.0346	0.144	0.068	2.99668353930949e-06
KCNJ15	1.28985775803052e-10	1.59118	0.131	0.06	3.19291389422874e-06
CSF1	1.29792552748818e-10	-1.38912	0.062	0.118	3.21288485074425e-06
CCL26	1.29884892007342e-10	1.47107	0.088	0.028	3.21517061674975e-06
AMHR2	1.32390795648972e-10	-3.04412	0.002	0.019	3.27720175549466e-06
RP11-557H15.4	1.41955806728999e-10	-1.82035	0.006	0.029	3.51397403976964e-06
MMP10	1.42504191226511e-10	4.12301	0.056	0.008	3.52754874962105e-06
IRX4	1.55698207410276e-10	1.52615	0.125	0.056	3.85415342623398e-06
SNX7	1.58757011265406e-10	1.10584	0.148	0.072	3.92987105686387e-06
BNIPL	1.60122715865776e-10	2.00974	0.074	0.019	3.96367770854141e-06
SULT2B1	1.61837153192665e-10	1.9665	0.082	0.024	4.00611689013122e-06
ZFR	1.64043176012966e-10	-1.09519	0.148	0.221	4.06072477902496e-06
APITD1	1.64338828232062e-10	1.16604	0.123	0.054	4.06804335405645e-06
SERPINI1	1.66501051343744e-10	2.09891	0.108	0.043	4.12156702496305e-06
RIN2	1.74899344190469e-10	1.10643	0.146	0.07	4.32945836609088e-06
SLC2A6	1.75580158828616e-10	-1.74968	0.015	0.047	4.34631125164356e-06
MECR	1.84100317173906e-10	1.13918	0.118	0.049	4.55721925132287e-06
EPPK1	1.84593457334441e-10	1.90736	0.099	0.036	4.56942644285674e-06
SNHG18	1.85373358840727e-10	1.01542	0.144	0.069	4.58873212474336e-06
MYLK	2.11549555911311e-10	1.16529	0.139	0.066	5.23669770702858e-06
NXN	2.12670107432943e-10	1.47463	0.132	0.062	5.26443583939507e-06
PPIL1	2.269084535399e-10	1.04182	0.172	0.092	5.61689185892668e-06
MLPH	2.27938944656459e-10	-1.74079	0.029	0.071	5.64240063602598e-06
AP000330.8	2.30041994086343e-10	-3.79592	0.001	0.015	5.69445952161335e-06
TNFRSF8	2.3181940310659e-10	-3.0307	0.002	0.018	5.73845750450053e-06
CLIP1	2.38827386671162e-10	-1.06868	0.198	0.27	5.91193312965795e-06
LURAP1L	2.53657900800092e-10	1.30173	0.127	0.057	6.27904767640547e-06
ZMYM4	2.56440796685579e-10	-1.59887	0.049	0.1	6.34793548115483e-06
CCR4	2.68295598276757e-10	-1.71439	0.009	0.035	6.64138923974284e-06
ZDHHC20	2.70419818847715e-10	-2.15963	0.011	0.038	6.69397219575633e-06
DLC1	2.90610338705767e-10	-1.49106	0.064	0.119	7.19376832432256e-06
Z83851.1	2.95685390089013e-10	2.02519	0.099	0.037	7.31939614626343e-06
PIK3CG	3.05544958804132e-10	-1.30349	0.018	0.052	7.56345991023747e-06
MGAT5	3.13445893384021e-10	-1.46688	0.045	0.094	7.75903964482804e-06
LINC00478	3.246472823386e-10	1.00497	0.146	0.071	8.0363188270097e-06
SLC40A1	3.52563895113097e-10	1.08916	0.144	0.07	8.72736665962961e-06
EVPL	3.54408380293957e-10	1.37824	0.112	0.046	8.77302504579662e-06
CLCN3	3.59882028688098e-10	-1.70777	0.122	0.187	8.90851973814517e-06
PRKCQ	3.60908865400104e-10	-1.18819	0.026	0.067	8.93393805411418e-06
MFSD2A	3.62321376715333e-10	1.02028	0.144	0.07	8.96890335921136e-06
KCNK17	3.8988466165348e-10	-4.60723	0	0.01	9.65120491457025e-06
CDT1	3.97811964299785e-10	1.22574	0.143	0.07	9.84743736427687e-06
SPP1	4.00785257629302e-10	-2.0797	0.013	0.042	9.92103826735574e-06
MCTP1	4.15352862963882e-10	-1.9181	0.013	0.042	1.02816447698079e-05
FAM132A	4.18304676848435e-10	2.6239	0.07	0.018	1.03547139707062e-05
RP11-427H3.3	4.52660404387597e-10	-1.23601	0.062	0.117	1.12051556502106e-05
FRYL	5.00427778859235e-10	-1.15692	0.118	0.186	1.23875892378815e-05
SCGB2A1	5.03750774975495e-10	-9.4321	0	0.011	1.24698466837434e-05
A2M-AS1	5.20900777839143e-10	-1.55488	0.013	0.042	1.28943778546302e-05
SCARA3	5.43433371392481e-10	1.53375	0.097	0.036	1.34521496754495e-05
ADH7	5.46733298115548e-10	2.30885	0.071	0.019	1.35338360615523e-05
TNIP3	5.56753071646184e-10	-1.59173	0.014	0.044	1.37818655355296e-05
BCL2L10	5.56833674512538e-10	2.52563	0.073	0.02	1.37838607788834e-05
ATAD2B	5.80775265186437e-10	-1.38142	0.036	0.08	1.43765109144251e-05
LYVE1	6.18986275868442e-10	3.17076	0.049	0.006	1.53223862728474e-05
AGTPBP1	6.20743943001506e-10	-1.38406	0.035	0.079	1.53658955650593e-05
CYP4F12	6.24470026899986e-10	1.46292	0.079	0.024	1.54581310458823e-05
TP53INP1	6.68786616664716e-10	-1.29316	0.042	0.089	1.65551439089184e-05
ATP2A3	6.70818451488695e-10	-1.02002	0.043	0.092	1.66054399481512e-05
MYO16	6.80386009232936e-10	-3.16224	0.002	0.016	1.68422752725521e-05
GLI4	6.93051778249745e-10	1.04885	0.12	0.053	1.71558037187942e-05
TCTN1	7.4115259773739e-10	1.10092	0.133	0.063	1.83464914043913e-05
SAMD14	7.79846662558705e-10	-3.35335	0.002	0.018	1.93043242849782e-05
CXCL5	8.10950005777648e-10	-2.57155	0.002	0.018	2.00742564430199e-05
AFMID	8.122796594451e-10	1.66518	0.102	0.04	2.0107170689904e-05
SPINK6	8.66141484846466e-10	2.98316	0.076	0.023	2.14404663158894e-05
DUSP7	9.17752056593144e-10	1.40232	0.122	0.056	2.27180344089067e-05
CEP170	9.46129551477388e-10	-1.33955	0.049	0.098	2.34204909172713e-05
ALAS1	9.50556806659845e-10	-1.83409	0.086	0.144	2.35300831920578e-05
SDCBP2	9.51345635839746e-10	1.22411	0.079	0.024	2.35496098695771e-05
DOK4	1.00960780319014e-09	1.94364	0.088	0.031	2.49918315601687e-05
HR	1.11867351797363e-09	1.45403	0.106	0.044	2.76916442639192e-05
CCNK	1.22105994768508e-09	-1.0255	0.134	0.203	3.02261179449966e-05
BDKRB1	1.26917501076812e-09	1.52276	0.097	0.037	3.1417158216554e-05
KIAA1430	1.27794096922543e-09	-1.03267	0.211	0.282	3.16341507522063e-05
RNASE4	1.28707368512136e-09	1.26293	0.091	0.032	3.1860222001494e-05
ODF3B	1.37657803646624e-09	1.09639	0.134	0.065	3.40758127146853e-05
MTMR11	1.40489700896529e-09	1.72617	0.072	0.02	3.47768205599268e-05
TEC	1.40846936204867e-09	-2.45155	0.009	0.033	3.48652505881528e-05
CPVL	1.52683793198774e-09	2.00127	0.068	0.018	3.77953461684245e-05
KCNK1	1.55832354258016e-09	1.50079	0.116	0.053	3.85747409730292e-05
BOK	1.5826905195316e-09	1.76881	0.095	0.036	3.91779211204853e-05
ZBTB7C	1.59664032006781e-09	1.538	0.116	0.053	3.95232344829586e-05
SNX21	1.64927540240257e-09	1.92435	0.083	0.028	4.08261633110732e-05
GRTP1	1.6775182162713e-09	1.42823	0.112	0.049	4.15252859255797e-05
TCF7L2	1.68188100538325e-09	1.29816	0.114	0.051	4.16332824072569e-05
ISLR	1.69137970987125e-09	1.01512	0.118	0.052	4.1868413338153e-05
FBP1	1.71360326543089e-09	-1.91177	0.024	0.061	4.24185352324764e-05
DIO3OS	1.73162097573058e-09	2.53945	0.053	0.009	4.28645456332348e-05
WNT4	1.7482715336918e-09	2.22365	0.084	0.029	4.32767135450068e-05
PER3	1.76502443437082e-09	1.30191	0.089	0.032	4.36914148484153e-05
RAB3C	1.81126466715828e-09	-2.85256	0.001	0.014	4.48360455708361e-05
YTHDC2	1.82846407302148e-09	-1.28419	0.079	0.136	4.52617996635738e-05
TBC1D30	1.86362192090081e-09	-2.73275	0.005	0.024	4.61320970299787e-05
MAOB	1.91436324673573e-09	-1.53349	0.117	0.178	4.73881478096964e-05
FBXO17	1.91686495724327e-09	1.27169	0.107	0.045	4.74500751515999e-05
PHACTR2	1.91841352210097e-09	-1.07817	0.134	0.202	4.74884083260873e-05
FOXP2	1.92562771603554e-09	1.67194	0.081	0.027	4.76669884827436e-05
PRKD3	1.95355195022584e-09	-1.09391	0.101	0.164	4.83582249758904e-05
JAG2	2.00445297828755e-09	1.7203	0.094	0.036	4.961822902453e-05
ZNF708	2.05518707205301e-09	-1.61447	0.026	0.063	5.08741007816001e-05
PTPN14	2.05932197566018e-09	1.32632	0.126	0.06	5.09764561854922e-05
CCDC102B	2.06184596248456e-09	-1.83157	0.017	0.047	5.10389349553428e-05
ALS2	2.11093678353489e-09	-2.03842	0.03	0.069	5.22541291396227e-05
PRICKLE3	2.13327515445781e-09	1.49551	0.102	0.042	5.28070931734485e-05
TOP2B	2.22676652882356e-09	-1.20792	0.166	0.232	5.51213786544984e-05
FDX1	2.2648216237568e-09	-1.35789	0.347	0.398	5.60633944744759e-05
SLC39A10	2.27300963129884e-09	-1.07141	0.073	0.129	5.62660804131716e-05
DUOXA1	2.36210408727044e-09	1.70723	0.093	0.036	5.84715245762926e-05
SLFN12	2.40449597052194e-09	-1.52259	0.017	0.047	5.95208932543e-05
AP001816.1	2.45853748082657e-09	1.53404	0.099	0.039	6.08586368003808e-05
RBP7	2.46790145656775e-09	1.77217	0.092	0.035	6.10904326558781e-05
THNSL2	2.6509613305073e-09	1.31666	0.08	0.026	6.56218967753777e-05
DTNBP1	2.73510788290432e-09	-1.52365	0.107	0.168	6.77048605334136e-05
SDR16C5	2.77210683723188e-09	1.58969	0.109	0.048	6.86207326488379e-05
TARBP2	2.85537206435175e-09	1.34422	0.119	0.056	7.06818800809631e-05
PALM	2.90227614030077e-09	1.55486	0.055	0.011	7.18429435770051e-05
IL23R	2.95082074696893e-09	-2.223	0.004	0.021	7.3044616770469e-05
ZNF185	3.26699020436717e-09	1.45341	0.099	0.04	8.0871075518905e-05
RFC5	3.47033425122167e-09	1.28109	0.121	0.058	8.59046540547412e-05
TOX2	3.48364457421167e-09	-1.45388	0.016	0.046	8.62341377900358e-05
TOX	3.51676715883301e-09	-1.00013	0.034	0.076	8.70540542497522e-05
NPW	3.81780375739533e-09	1.41938	0.104	0.043	9.4505914210564e-05
CBLC	3.82150941298972e-09	1.79611	0.092	0.036	9.45976440091476e-05
REEP1	3.93747291497995e-09	2.3056	0.05	0.008	9.74682045374138e-05
ARHGEF35	4.08139057687718e-09	1.06229	0.136	0.069	0.000101031
ZNF771	4.11791325935845e-09	1.3885	0.095	0.037	0.000101935
KIAA0125	4.23707691417701e-09	-2.43831	0.005	0.024	0.000104885
RP11-1399P15.1	4.29897877355174e-09	-1.16196	0.025	0.062	0.000106417
STAC3	4.35978284800181e-09	-2.64185	0.006	0.026	0.000107922
AKAP17A	4.36635335299881e-09	-1.01297	0.116	0.181	0.000108085
TNNC1	4.38752589541054e-09	-3.72547	0.006	0.026	0.000108609
LACTB	4.45154188640763e-09	-1.29513	0.084	0.141	0.000110193
DENND1B	4.48082709066485e-09	-1.12822	0.093	0.153	0.000110918
MME	4.69413066129666e-09	-2.94669	0.011	0.036	0.000116199
AC079767.4	4.83855247738657e-09	-2.39117	0.002	0.015	0.000119774
AC022182.3	4.87720209430074e-09	-1.92123	0.007	0.027	0.00012073
CTDSPL	5.15865480677903e-09	1.41425	0.1	0.042	0.000127697
KLK13	5.18904431804227e-09	2.39009	0.062	0.016	0.00012845
SLC7A8	5.40130643496216e-09	1.13076	0.12	0.057	0.000133704
NBAS	5.79313786307241e-09	-1.43722	0.059	0.108	0.000143403
FAM105B	6.06770837661306e-09	-1.0107	0.102	0.163	0.0001502
UBXN10-AS1	6.14898018489333e-09	-1.61946	0.009	0.033	0.000152212
INO80D	6.19999515460067e-09	-1.31961	0.07	0.123	0.000153475
MAP3K4	6.23773854973035e-09	-1.03326	0.069	0.122	0.000154409
DCP2	6.24140809893922e-09	-1.13517	0.113	0.176	0.0001545
EGR3	6.24272366370525e-09	-1.01479	0.088	0.146	0.000154532
REEP6	6.67079124033731e-09	2.12078	0.088	0.034	0.000165129
FAM111A	6.77148691931305e-09	-1.18823	0.086	0.143	0.000167621
PAQR5	6.88498295496616e-09	-2.35561	0.017	0.046	0.000170431
UBASH3B	7.21243893200291e-09	-1.1375	0.023	0.058	0.000178537
RGMA	7.3541345099791e-09	1.36305	0.084	0.031	0.000182044
KCNK7	7.77377577761813e-09	1.91852	0.075	0.025	0.000192432
CTC-505O3.3	8.03723916675295e-09	-1.56155	0.013	0.04	0.000198954
KLK1	8.63205319502911e-09	1.04336	0.053	0.011	0.000213678
BBOX1	8.75267710175493e-09	2.09952	0.058	0.014	0.000216664
FHOD1	8.85975331259238e-09	-1.46701	0.035	0.076	0.000219314
ITGAM	8.87041495131075e-09	-1.42733	0.022	0.055	0.000219578
C1orf172	9.00783535903948e-09	1.92657	0.089	0.035	0.00022298
ARL9	9.05318482586658e-09	1.63853	0.095	0.039	0.000224103
TFAP4	9.22552950038367e-09	1.08555	0.107	0.047	0.000228369
VCPIP1	9.29000207877729e-09	-1.14363	0.069	0.122	0.000229965
SCARA5	9.42447793652251e-09	2.80079	0.05	0.009	0.000233294
RABEP1	9.47016992003131e-09	-1.00141	0.12	0.183	0.000234425
RASIP1	9.62908042733554e-09	1.10706	0.077	0.026	0.000238358
HEY1	1.00951611130015e-08	-1.62686	0.018	0.047	0.000249896
RNF130	1.02083447977659e-08	-1.14314	0.186	0.249	0.000252697
FAM57A	1.07759802115884e-08	1.13973	0.115	0.054	0.000266749
PLXNB1	1.11563265437045e-08	1.04049	0.106	0.047	0.000276164
SCNN1B	1.14441122529138e-08	1.49976	0.067	0.02	0.000283288
ACSF2	1.19172685607994e-08	1.24073	0.093	0.037	0.000295
TAOK1	1.23530153527441e-08	-1.14613	0.11	0.171	0.000305787
FERMT2	1.27521151288268e-08	-1.31859	0.064	0.113	0.000315666
KIAA1549	1.39725785623205e-08	-2.17343	0.008	0.029	0.000345877
GREM1	1.39803314227483e-08	1.72416	0.064	0.018	0.000346069
ACVR2A	1.3988835913356e-08	1.51688	0.079	0.028	0.00034628
RPAP2	1.47657881735704e-08	-1.23152	0.082	0.137	0.000365512
CERS3	1.55015220740151e-08	1.45642	0.095	0.04	0.000383725
RP11-423H2.3	1.58591223067389e-08	2.3679	0.058	0.015	0.000392577
PARP4	1.60600257513869e-08	-1.26861	0.071	0.123	0.00039755
CDCP1	1.68436633505171e-08	1.21346	0.125	0.063	0.000416948
PINLYP	1.73970998532372e-08	1.83199	0.1	0.044	0.000430648
PLEKHN1	1.74957240153075e-08	1.34471	0.064	0.018	0.000433089
CDK2	1.87473755788893e-08	1.02968	0.113	0.054	0.000464073
DNAJC22	1.97951508380332e-08	1.77415	0.063	0.018	0.000490009
MIPEP	2.01279342306529e-08	1.13113	0.096	0.041	0.000498247
MFHAS1	2.17123572367575e-08	-1.12564	0.071	0.123	0.000537468
AP001055.6	2.17372323856718e-08	-2.64529	0.003	0.018	0.000538083
TNFRSF19	2.18694583401382e-08	2.27364	0.074	0.026	0.000541357
TRPM4	2.25403360532412e-08	2.22082	0.07	0.023	0.000557963
ADORA2B	2.26673255601298e-08	1.01305	0.11	0.052	0.000561107
CHMP4C	2.31263390167071e-08	1.78431	0.104	0.048	0.000572469
PTPRK	2.3223401980621e-08	1.01538	0.138	0.074	0.000574872
DUSP16	2.42616547444814e-08	-1.15212	0.044	0.087	0.000600573
ETV6	2.45213952491006e-08	-1.24017	0.06	0.108	0.000607003
SIPA1L1	2.47214819007995e-08	-1.54277	0.065	0.114	0.000611956
MINK1	2.53556729887766e-08	1.07712	0.113	0.055	0.000627654
PSTPIP2	2.5724632227076e-08	-1.50139	0.039	0.079	0.000636788
TMEM80	2.75433802979709e-08	1.04318	0.105	0.047	0.000681809
SPTSSB	2.90084171709412e-08	1.0652	0.06	0.016	0.000718074
NBPF11	2.97104331043847e-08	-3.55428	0.001	0.011	0.000735452
C1QB	2.97368886079319e-08	1.75353	0.056	0.014	0.000736107
C14orf132	2.98124908404835e-08	2.30934	0.06	0.017	0.000737978
NTF4	3.10917730008758e-08	2.2211	0.075	0.027	0.000769646
SIGLEC7	3.12579476259003e-08	-2.73203	0.002	0.014	0.000773759
NPR3	3.14512032692742e-08	2.45503	0.049	0.01	0.000778543
MYH14	3.15701467811935e-08	1.86884	0.07	0.023	0.000781487
SH3GLB2	3.16026963275287e-08	1.06074	0.107	0.049	0.000782293
FZD6	3.22162842116212e-08	1.05363	0.119	0.059	0.000797482
FAM83H	3.24047679719811e-08	1.20185	0.095	0.041	0.000802148
EFNA5	3.29742714773178e-08	1.54692	0.088	0.036	0.000816245
KIAA0232	3.31048560666817e-08	-1.10842	0.077	0.129	0.000819478
SLC25A10.1	3.38969414361339e-08	1.12735	0.109	0.052	0.000839085
C1orf116	3.62913064962099e-08	1.87193	0.069	0.023	0.000898355
TSLP	3.76002377352351e-08	1.16202	0.08	0.03	0.000930756
POLA2	3.78862371117817e-08	1.53523	0.079	0.03	0.000937836
ISL1	3.96940943159414e-08	1.25424	0.09	0.037	0.000982588
CD34	4.02607332353684e-08	1.75241	0.06	0.017	0.000996614
MAGI1	4.2763320814777e-08	1.06561	0.095	0.041	0.00105856
F10	4.31050455867877e-08	1.57944	0.072	0.025	0.00106702
CADM3	4.32051668842498e-08	2.41141	0.043	0.007	0.0010695
C1orf106	4.50535830025302e-08	1.87284	0.075	0.027	0.00111526
LEPREL1	4.51660839328375e-08	1.3825	0.106	0.051	0.00111804
ITPR2	4.92536957485105e-08	-1.46384	0.058	0.104	0.00121923
RTKN	5.01841311709982e-08	1.40544	0.098	0.044	0.00124226
MID1	5.18893519495286e-08	1.54504	0.093	0.041	0.00128447
RP11-395B7.4	5.39942119861659e-08	1.13571	0.053	0.013	0.00133657
ADAMTSL5	5.51302031719578e-08	1.19992	0.086	0.035	0.00136469
LIMS3.1	5.63132008196609e-08	-2.50436	0.003	0.018	0.00139398
C19orf77	5.6656316269886e-08	-2.44502	0.002	0.013	0.00140247
SLURP1	5.70357956372295e-08	6.07176	0.044	0.008	0.00141186
ACOX2	5.83176024125668e-08	1.18368	0.098	0.044	0.00144359
ANKRD65	5.83264742527153e-08	1.21341	0.097	0.043	0.00144381
ASF1B	5.86199190145151e-08	1.56081	0.083	0.033	0.00145108
TMEM25	6.07078639453992e-08	2.19946	0.074	0.027	0.00150276
ARHGEF40	6.15370410567777e-08	-1.44114	0.037	0.075	0.00152329
PRSS8	6.17759085747771e-08	1.27214	0.104	0.049	0.0015292
SOX2	6.27947099897304e-08	1.38068	0.112	0.056	0.00155442
HAUS5	6.34528798547901e-08	1.03327	0.086	0.035	0.00157071
ERBB3	6.36369076015832e-08	1.57317	0.094	0.041	0.00157527
NBPF12	6.43200258912234e-08	-1.58787	0.046	0.088	0.00159218
ADCK5	6.62792280301384e-08	1.35143	0.065	0.021	0.00164068
TSIX	6.73759955548426e-08	1.14619	0.06	0.017	0.00166783
BCAT1	6.75263072943619e-08	-1.27242	0.012	0.036	0.00167155
CREBBP	6.82394369257961e-08	-1.12329	0.122	0.18	0.0016892
SOCS4	7.56884181648201e-08	-1.15337	0.069	0.118	0.00187359
MUC12	7.93673227634444e-08	1.50673	0.074	0.027	0.00196466
IGSF9	8.02311265195244e-08	2.38307	0.068	0.024	0.00198604
RP11-262H14.3	8.06742676639948e-08	2.32212	0.047	0.01	0.00199701
MEGF6	8.19648085918798e-08	1.38184	0.075	0.028	0.00202896
AMN	8.35637894380624e-08	1.39852	0.084	0.034	0.00206854
PRAC2	8.62474396330955e-08	2.25764	0.066	0.022	0.00213497
HSPA1B	8.72180083891638e-08	-1.4244	0.384	0.411	0.00215899
CYP2S1	9.02635726699429e-08	1.53008	0.086	0.036	0.00223438
MARCH2	9.32865707495665e-08	-1.05309	0.06	0.106	0.00230922
SLIT3	9.59924960183213e-08	1.0395	0.092	0.04	0.0023762
BTAF1	1.00313665973217e-07	-1.45249	0.054	0.097	0.00248316
B9D1	1.01125742191499e-07	1.12989	0.102	0.048	0.00250327
ENPP6	1.01994395806387e-07	-4.03132	0.002	0.014	0.00252477
CDC14A	1.02547191614587e-07	-1.05004	0.039	0.079	0.00253845
ANKRD29	1.02843038443779e-07	1.05371	0.091	0.039	0.00254578
BEGAIN	1.04994846940129e-07	-3.33384	0.003	0.017	0.00259904
AP001372.2	1.06251156805812e-07	2.10666	0.048	0.011	0.00263014
GAL3ST4	1.06664150320187e-07	1.8639	0.081	0.033	0.00264036
TIAM2	1.07110574549849e-07	-2.61648	0.023	0.054	0.00265142
MILR1	1.10061945846574e-07	-2.46296	0.007	0.026	0.00272447
CHAF1B	1.10646312381991e-07	1.13386	0.064	0.021	0.00273894
CEP135	1.11373803416025e-07	-1.23217	0.067	0.115	0.00275695
FGD3	1.13891194846037e-07	-1.0519	0.052	0.096	0.00281926
ZNF367	1.15517018057432e-07	1.62813	0.068	0.024	0.00285951
RAC3	1.19783099267155e-07	1.47899	0.105	0.052	0.00296511
KRT81	1.2066208858825e-07	-2.03891	0.007	0.026	0.00298687
PVRL4	1.21453415169089e-07	1.47282	0.087	0.037	0.00300646
SPRR2E	1.29179616152076e-07	6.82564	0.041	0.007	0.00319771
SOX9	1.31134141993507e-07	1.00512	0.114	0.058	0.00324609
PTGFRN	1.37926803227321e-07	1.24239	0.116	0.06	0.00341424
CPA4	1.47060667694881e-07	1.94124	0.063	0.021	0.00364034
VIT	1.48617619834874e-07	1.38741	0.051	0.013	0.00367888
BCL2A1	1.49931594100696e-07	-1.23496	0.139	0.199	0.00371141
RP11-212I21.4	1.55600723640443e-07	-2.80418	0.004	0.02	0.00385174
DBF4	1.58250042533269e-07	-1.06189	0.106	0.162	0.00391732
JMY	1.62274267161865e-07	-1.07733	0.075	0.124	0.00401694
TENM2	1.73121835383466e-07	1.18985	0.096	0.044	0.00428546
MUC15	1.73750140191006e-07	1.82891	0.039	0.006	0.00430101
SLC4A8	1.74142831260361e-07	-2.09823	0.002	0.015	0.00431073
SPINK7	1.81318635261057e-07	5.74853	0.035	0.004	0.00448836
SLIT2	1.81474706793068e-07	1.03241	0.057	0.017	0.00449222
LTN1	1.81610141376018e-07	-1.11267	0.082	0.132	0.00449558
RP11-783K16.5	1.8209778132181e-07	1.31882	0.079	0.032	0.00450765
ITGAL	1.85217866740239e-07	-1.03442	0.053	0.097	0.00458488
GBP5	1.88837297575667e-07	-1.12215	0.041	0.08	0.00467448
C10orf11	1.93873072621055e-07	-1.61041	0.025	0.056	0.00479913
GYLTL1B	1.9465878306727e-07	1.86827	0.077	0.031	0.00481858
NOVA1	1.97595698973339e-07	1.60413	0.063	0.021	0.00489128
PIKFYVE	2.0749615645482e-07	-1.24176	0.056	0.099	0.00513636
ZSCAN31	2.14893809818669e-07	1.34059	0.076	0.03	0.00531948
C1orf51	2.15367924647656e-07	1.45893	0.069	0.025	0.00533122
BACE2	2.21574668235561e-07	-1.45406	0.132	0.187	0.00548486
C9orf9	2.24630550958573e-07	1.63923	0.07	0.026	0.0055605
ITIH5	2.26915405554922e-07	2.07413	0.04	0.007	0.00561706
PAIP2B	2.29473986345768e-07	1.31411	0.081	0.034	0.0056804
CENPU	2.38263162925865e-07	1.04276	0.109	0.056	0.00589797
LY6G6C	2.39822797317445e-07	3.95458	0.04	0.007	0.00593657
SH3RF2	2.45343288883351e-07	1.76038	0.076	0.031	0.00607323
RDH12	2.47534547366796e-07	1.80254	0.05	0.013	0.00612747
SLC27A6	2.5448494089031e-07	2.06164	0.066	0.024	0.00629952
AGO3	2.76460725855422e-07	-1.00948	0.124	0.18	0.00684351
MYCL	2.79266623246623e-07	1.92028	0.066	0.024	0.00691297
PKP2	2.79389707929532e-07	1.67589	0.106	0.055	0.00691601
HIST1H2AM	2.82520713947959e-07	-2.44554	0.006	0.023	0.00699352
KCNMA1	2.84527708179219e-07	1.76257	0.061	0.02	0.0070432
LPIN3	2.84698274255211e-07	1.52268	0.066	0.024	0.00704742
SH3TC1	2.87950608879566e-07	-1.14397	0.038	0.075	0.00712793
LZTS2	2.88552753779561e-07	1.13097	0.083	0.035	0.00714283
BLNK	2.9100531271941e-07	1.4963	0.05	0.013	0.00720355
ZNF92	3.03358950281178e-07	-1.24686	0.051	0.092	0.00750935
GALNT18	3.04964510809747e-07	1.51505	0.079	0.033	0.00754909
ADAMTS7	3.0587351421394e-07	-2.30273	0.006	0.022	0.00757159
HDAC11	3.21846847586649e-07	1.39598	0.083	0.036	0.007967
RP11-392P7.6	3.22552220289517e-07	1.93733	0.06	0.02	0.00798446
MCTP2	3.24284949249766e-07	-1.45194	0.05	0.09	0.00802735
MYB	3.25208880282301e-07	-1.72274	0.022	0.052	0.00805022
ECHDC3	3.27013278293771e-07	1.02293	0.113	0.06	0.00809489
CTD-2260A17.1	3.29516407184918e-07	-2.26721	0.002	0.014	0.00815685
CDS1	3.32013870579495e-07	1.50591	0.091	0.042	0.00821867
ACER3	3.32247249282005e-07	-1.2836	0.096	0.146	0.00822445
ZNF750	3.37760975340579e-07	1.15302	0.077	0.031	0.00836094
AC004069.2	3.45513088192743e-07	-1.38984	0.031	0.065	0.00855283
KIAA0922	3.48726077740763e-07	-1.35582	0.045	0.084	0.00863237
CACNB3	3.57190602814859e-07	1.07554	0.086	0.038	0.0088419
FFAR3	3.62675210446622e-07	-2.61922	0.002	0.012	0.00897766
TMPRSS11A	3.68643122090974e-07	1.1974	0.094	0.045	0.00912539
ALS2CL	3.80463291786918e-07	1.40926	0.074	0.03	0.00941799
KIDINS220	3.86156281636307e-07	-1.04228	0.134	0.19	0.00955891
TEF	3.8640646587854e-07	1.30393	0.069	0.026	0.00956511
WIF1	3.96369747951455e-07	2.86607	0.046	0.011	0.00981174
ZDBF2	3.98017023613028e-07	-1.0382	0.025	0.056	0.00985251
CCDC74A	4.02366006585615e-07	1.12319	0.108	0.056	0.00996017
RP11-386G11.10	4.07188912873661e-07	1.03602	0.041	0.008	0.0100796
TMIGD2	4.2083597623347e-07	-1.05388	0.018	0.044	0.0104174
ANO1	4.22479933496815e-07	1.26261	0.064	0.023	0.0104581
SLC46A3	4.34972709314208e-07	-1.62196	0.01	0.031	0.0107673
PLXNA2	4.35265172975277e-07	1.69338	0.063	0.022	0.0107746
CLEC3B	4.48427758080382e-07	1.38718	0.044	0.01	0.0111004
KCNK12	4.58708441014866e-07	-2.36272	0.003	0.015	0.0113549
ECE2	4.64492745523549e-07	1.79228	0.076	0.032	0.0114981
IPO4	4.64776632763791e-07	1.021	0.092	0.043	0.0115051
HLTF	4.84890431296367e-07	-1.43437	0.066	0.109	0.012003
VPS37C	4.87978059615511e-07	1.45367	0.072	0.029	0.0120794
OCLN	4.88794332452002e-07	2.23097	0.047	0.012	0.0120996
EIF4G3	4.9578801380147e-07	-1.12674	0.078	0.125	0.0122727
GPR34	5.54066422929199e-07	-1.2694	0.017	0.042	0.0137154
RCOR1	5.64059312805733e-07	-1.08507	0.097	0.146	0.0139627
ABHD2	5.72613396781791e-07	-1.28529	0.085	0.132	0.0141745
RP11-152N13.5	5.9524064747556e-07	2.11043	0.038	0.007	0.0147346
SPRR2A	6.10088660654725e-07	1.79524	0.071	0.028	0.0151021
PAK6	6.12624652423514e-07	1.88924	0.077	0.033	0.0151649
ZBED4	6.12941620927578e-07	-1.21661	0.038	0.074	0.0151728
INHBA	6.14272783647502e-07	-2.11607	0.024	0.054	0.0152057
MYO9B	6.34067986123881e-07	-1.05576	0.094	0.144	0.0156957
RGS17	6.46229176334107e-07	-2.01543	0.004	0.017	0.0159968
MYEF2	6.49709420830765e-07	-1.72113	0.009	0.029	0.0160829
DOK3	6.52219237945633e-07	-2.81115	0.007	0.025	0.016145
SCEL	6.73535902126887e-07	1.53539	0.054	0.017	0.0166727
TCEAL2	6.82881259294608e-07	1.52714	0.063	0.023	0.016904
RPH3AL	6.93130469766934e-07	1.46764	0.043	0.01	0.0171578
EGLN1	6.98388302773862e-07	-1.12098	0.103	0.155	0.0172879
SNORD3D	7.07581704026629e-07	-1.98089	0.017	0.041	0.0175155
B3GNT8	7.08989732176585e-07	1.14938	0.056	0.018	0.0175503
ETV2	7.2400549380959e-07	1.09353	0.068	0.026	0.017922
RP11-553L6.2	7.32872709142804e-07	-1.06954	0.014	0.037	0.0181415
WFDC2	7.46154693362071e-07	-3.10224	0.129	0.073	0.0184703
ABCC1	7.65007110542655e-07	-1.35778	0.073	0.117	0.018937
CCL19	7.68414672688128e-07	-3.68345	0.031	0.064	0.0190213
TTC7B	7.77976641745579e-07	-2.25452	0.013	0.035	0.019258
EVPLL	7.81325946014653e-07	1.63901	0.057	0.019	0.0193409
N4BP1	7.82005794461903e-07	-1.03685	0.102	0.153	0.0193578
SSC5D	7.8257827136774e-07	2.63509	0.036	0.006	0.0193719
ANKIB1	7.87575013081164e-07	-1.22262	0.077	0.123	0.0194956
SMYD3	7.93032182854912e-07	-1.20483	0.104	0.154	0.0196307
KIAA0947	8.0427616407748e-07	-1.22192	0.086	0.133	0.0199091
KLF8	8.19165257536632e-07	1.33467	0.077	0.033	0.0202776
TMOD1	8.39658730061152e-07	-1.3417	0.032	0.065	0.0207849
COPZ2	8.49872691564412e-07	1.13794	0.097	0.048	0.0210377
DGUOK-AS1	8.62812449809035e-07	1.65746	0.065	0.025	0.0213581
MT4	8.73345821273168e-07	5.08405	0.028	0.002	0.0216188
ASAP2	9.14182874391445e-07	1.48138	0.083	0.038	0.0226297
XG	9.29343595108137e-07	1.74546	0.062	0.023	0.023005
IVL	9.30723807710777e-07	1.7963	0.057	0.019	0.0230391
PLCH2	9.33089849522559e-07	1.13215	0.088	0.041	0.0230977
CTSV	9.42075190939415e-07	1.8097	0.075	0.032	0.0233201
DGKD	9.62443996829807e-07	-1.11896	0.031	0.064	0.0238243
ZDHHC1	1.01304074647787e-06	1.44943	0.064	0.024	0.0250768
FAM25A	1.03082683094281e-06	3.27188	0.039	0.008	0.0255171
EPN3	1.03725181215037e-06	1.58425	0.071	0.029	0.0256761
PACRGL	1.0389499081442e-06	1.47997	0.064	0.024	0.0257182
BMP3	1.06312618283712e-06	-4.92054	0.001	0.01	0.0263166
CTD-3162L10.1	1.07782445201247e-06	-4.72303	0.001	0.01	0.0266805
FOXD1	1.08051779253042e-06	-4.14659	0.001	0.01	0.0267471
HIVEP1	1.170118505733e-06	-1.30546	0.05	0.089	0.0289651
RP11-108P20.1	1.17951651946158e-06	-1.36263	0.02	0.046	0.0291978
INTU	1.19756869158855e-06	1.53783	0.059	0.021	0.0296446
P2RY2	1.19912951764193e-06	1.71789	0.065	0.025	0.0296833
SERTM1	1.20816400804756e-06	4.60834	0.023	0	0.0299069
CES4A	1.23097037100244e-06	1.21205	0.065	0.025	0.0304714
MAPK6	1.23589248441346e-06	-1.15973	0.21	0.259	0.0305933
PSORS1C1	1.27201662969331e-06	2.46569	0.038	0.008	0.0314875
PLEKHH3	1.27400609693517e-06	1.13872	0.092	0.045	0.0315367
PGM5-AS1	1.28055534157449e-06	3.6155	0.031	0.004	0.0316989
MROH6	1.28289754166758e-06	1.88976	0.053	0.017	0.0317568
PARP16	1.28711768517071e-06	1.02238	0.064	0.024	0.0318613
PEX1	1.29011135234862e-06	-1.27628	0.054	0.093	0.0319354
CSNK1G3	1.31521216939782e-06	-1.10573	0.113	0.164	0.0325568
UGCG	1.31876153973163e-06	-1.11218	0.116	0.166	0.0326446
ST3GAL4	1.34257587730387e-06	-1.28364	0.074	0.118	0.0332341
HOXA11-AS	1.36147896702575e-06	1.30624	0.056	0.019	0.0337021
ASPN	1.36884574629836e-06	1.11465	0.053	0.017	0.0338844
IL5RA	1.37896431528628e-06	-1.8622	0.005	0.02	0.0341349
PVALB	1.39354146697281e-06	-1.68228	0.003	0.016	0.0344957
LYPD5	1.397345049461e-06	2.78445	0.043	0.011	0.0345899
EPC2	1.40958298284685e-06	-1.43698	0.051	0.09	0.0348928
EDRF1	1.46094214412589e-06	-1.30891	0.045	0.082	0.0361642
TRIP11	1.46687191276514e-06	-1.19923	0.136	0.187	0.0363109
CYSLTR1	1.46771696700315e-06	-1.21037	0.058	0.098	0.0363319
UBBP4	1.49050253624653e-06	-2.14156	0.013	0.034	0.0368959
WNT16	1.50060908326367e-06	3.14849	0.038	0.008	0.0371461
SUSD1	1.52267871505309e-06	-1.37057	0.012	0.033	0.0376924
RN7SL1	1.56455562060202e-06	-1.04666	0.086	0.133	0.038729
CHP2	1.61405499883064e-06	3.60089	0.025	0.001	0.0399543
GINS3	1.68670406545928e-06	1.26105	0.085	0.04	0.0417527
GON4L	1.6875384203916e-06	-1.07822	0.137	0.189	0.0417733
KCTD3	1.69623380759877e-06	1.20543	0.092	0.045	0.0419886
MAPK10	1.6981898997069e-06	1.30304	0.072	0.031	0.042037
TAF1C	1.71032968754706e-06	1.22016	0.075	0.033	0.0423375
RP11-680F20.6	1.74531873604859e-06	2.15211	0.043	0.011	0.0432036
PHTF1	1.7565342794294e-06	-1.07924	0.05	0.088	0.0434812
KIFC2	1.75740743760439e-06	1.08717	0.068	0.028	0.0435029
HS3ST1	1.76542233184979e-06	-2.47405	0.033	0.064	0.0437013
SLC39A2	1.79901989022917e-06	1.84512	0.046	0.013	0.0445329
DHRS13	1.80744205998854e-06	1.1693	0.09	0.044	0.0447414
DDX60L	1.83166310647767e-06	-1.27363	0.034	0.067	0.045341
TUSC1	1.83856747125193e-06	1.01736	0.102	0.054	0.0455119
ZNF57	1.90351489071756e-06	1.54676	0.053	0.018	0.0471196
FADS1	1.94760630277384e-06	-1.46382	0.022	0.049	0.048211
