# Supplementary material for: Unraveling the Causal Linkages of RBP7 and SCGB3A1 on Pelvic Organ Prolapse: Multifaceted Insights From Genome‐Wide Mendelian Randomization, Single‐Cell RNA Analysis, and Network Pharmacology
Source: Biomed Res Int. 2026 Jan 4;2026:9785848. doi: 10.1155/bmri/9785848 (PMC12765987; doi:10.1155/bmri/9785848)
Supplement: Supplementary file 3 — Supporting Information 3 Table S2. The list of the binding probabilities of candidate therapeutic drugs to RBP7. [file BMRI-2026-9785848-s002.xlsx]

## Sheet: Sheet2
Chemical Name	Chemical ID	CAS RN	docking score	Interaction	Interaction Actions	Reference Count	Organism Count
Acetaminophen	D000082	103-90-2	-4.3	Acetaminophen results in increased expression of SCGB3A1 mRNA	increases^expression	1	1
Aflatoxin B1	D016604	1162-65-8	-5.7	Aflatoxin B1 results in increased expression of SCGB3A1 mRNA	increases^expression	1	1
Diethylhexyl Phthalate	D004051	117-81-7	-3.7	Diethylhexyl Phthalate results in increased expression of SCGB3A1 mRNA	increases^expression	1	1
erionite	C083174	12510-42-8	-2.5	erionite results in increased expression of SCGB3A1 mRNA	increases^expression	1	1
calcium silicate	C031293	1344-95-2	-2.2	calcium silicate results in increased expression of SCGB3A1 mRNA	increases^expression	1	1
titanium dioxide	C009495	13463-67-7	-1.3	titanium dioxide results in increased expression of SCGB3A1 mRNA	increases^expression	1	1
tremolite	C005846	14567-73-8	-2.9	tremolite results in increased expression of SCGB3A1 mRNA	increases^expression	1	1
perfluorooctane sulfonic acid	C076994	1763-23-1	-6.2	perfluorooctane sulfonic acid results in increased expression of SCGB3A1 mRNA	increases^expression	1	1
benzo(k)fluoranthene	C022921	207-08-9	-7	benzo(k)fluoranthene results in increased expression of SCGB3A1 mRNA	increases^expression	1	1
Doxorubicin	D004317	23214-92-8	-5.7	Doxorubicin results in increased expression of SCGB3A1 mRNA	increases^expression	1	1
Decitabine	D000077209	2353-33-5	-4.2	Decitabine results in increased expression of SCGB3A1 mRNA	increases^expression	1	1
Cuprizone	D003471	370-81-0	-5.4	Cuprizone results in increased expression of SCGB3A1 mRNA	increases^expression	1	1
triptonide	C084079	38647-11-9	-5.9	triptonide results in increased expression of SCGB3A1 mRNA	increases^expression	1	1
Paraquat	D010269	4685-14-7	-4.4	Paraquat results in increased expression of SCGB3A1 mRNA	increases^expression	1	1
Cephaloridine	D002509	50-59-9	-5.3	Cephaloridine results in increased expression of SCGB3A1 mRNA	increases^expression	1	1
Arsenic	D001151	7440-38-2	-1.3	Arsenic results in increased expression of SCGB3A1 mRNA	increases^expression	1	1
Isoproterenol	D007545	7683-59-2	-4.7	Isoproterenol results in increased expression of SCGB3A1 mRNA	increases^expression	1	1
Dextran Sulfate	D016264	9042-14-2	-3.4	Dextran Sulfate results in increased expression of SCGB3A1 mRNA	increases^expression	1	1

## Sheet: Sheet3
AF_SG3A1_rec_2_103-90-2	103-90-2	-4.3
AF_SG3A1_rec_2_1162-65-8	1162-65-8	-5.7
AF_SG3A1_rec_2_117-81-7	117-81-7	-3.7
AF_SG3A1_rec_2_12510-42-8	12510-42-8	-2.5
AF_SG3A1_rec_2_1344-95-2	1344-95-2	-2.2
AF_SG3A1_rec_2_13463-67-7	13463-67-7	-1.3
AF_SG3A1_rec_2_14567-73-8	14567-73-8	-2.9
AF_SG3A1_rec_2_1763-23-1	1763-23-1	-6.2
AF_SG3A1_rec_2_207-08-9	207-08-9	-7
AF_SG3A1_rec_2_23214-92-8	23214-92-8	-5.7
AF_SG3A1_rec_2_2353-33-5	2353-33-5	-4.2
AF_SG3A1_rec_2_370-81-0	370-81-0	-5.4
AF_SG3A1_rec_2_38647-11-9	38647-11-9	-5.9
AF_SG3A1_rec_2_4685-14-7	4685-14-7	-4.4
AF_SG3A1_rec_2_50-59-9	50-59-9	-5.3
AF_SG3A1_rec_2_7440-38-2	7440-38-2	-1.3
AF_SG3A1_rec_2_7683-59-2	7683-59-2	-4.7
AF_SG3A1_rec_2_9042-14-2	9042-14-2	-3.4

## Sheet: Sheet1
Chemical Name	Chemical ID	CAS RN	Interaction	Interaction Actions	Reference Count	Organism Count
Acetaminophen	D000082	103-90-2	Acetaminophen results in increased expression of SCGB3A1 mRNA	increases^expression	1	1
Aflatoxin B1	D016604	1162-65-8	Aflatoxin B1 results in increased expression of SCGB3A1 mRNA	increases^expression	1	1
Diethylhexyl Phthalate	D004051	117-81-7	Diethylhexyl Phthalate results in increased expression of SCGB3A1 mRNA	increases^expression	1	1
erionite	C083174	12510-42-8	erionite results in increased expression of SCGB3A1 mRNA	increases^expression	1	1
calcium silicate	C031293	1344-95-2	calcium silicate results in increased expression of SCGB3A1 mRNA	increases^expression	1	1
titanium dioxide	C009495	13463-67-7	titanium dioxide results in increased expression of SCGB3A1 mRNA	increases^expression	1	1
tremolite	C005846	14567-73-8	tremolite results in increased expression of SCGB3A1 mRNA	increases^expression	1	1
perfluorooctane sulfonic acid	C076994	1763-23-1	perfluorooctane sulfonic acid results in increased expression of SCGB3A1 mRNA	increases^expression	1	1
benzo(k)fluoranthene	C022921	207-08-9	benzo(k)fluoranthene results in increased expression of SCGB3A1 mRNA	increases^expression	1	1
Doxorubicin	D004317	23214-92-8	Doxorubicin results in increased expression of SCGB3A1 mRNA	increases^expression	1	1
Decitabine	D000077209	2353-33-5	Decitabine results in increased expression of SCGB3A1 mRNA	increases^expression	1	1
Cuprizone	D003471	370-81-0	Cuprizone results in increased expression of SCGB3A1 mRNA	increases^expression	1	1
triptonide	C084079	38647-11-9	triptonide results in increased expression of SCGB3A1 mRNA	increases^expression	1	1
Paraquat	D010269	4685-14-7	Paraquat results in increased expression of SCGB3A1 mRNA	increases^expression	1	1
Cephaloridine	D002509	50-59-9	Cephaloridine results in increased expression of SCGB3A1 mRNA	increases^expression	1	1
Arsenic	D001151	7440-38-2	Arsenic results in increased expression of SCGB3A1 mRNA	increases^expression	1	1
Isoproterenol	D007545	7683-59-2	Isoproterenol results in increased expression of SCGB3A1 mRNA	increases^expression	1	1
Dextran Sulfate	D016264	9042-14-2	Dextran Sulfate results in increased expression of SCGB3A1 mRNA	increases^expression	1	1
Methylmercury Compounds	D008767		Methylmercury Compounds results in increased expression of SCGB3A1 mRNA	increases^expression	2	1
Air Pollutants	D000393		[Air Pollutants results in increased abundance of Particulate Matter] which results in increased expression of SCGB3A1 mRNA	increases^abundance|increases^expression	1	1
Nanotubes, Carbon	D037742		Nanotubes, Carbon analog results in increased expression of SCGB3A1 mRNA	increases^expression	1	1
nitrofen	C007350		nitrofen results in increased expression of SCGB3A1 mRNA	increases^expression	1	1
Particulate Matter	D052638		[Air Pollutants results in increased abundance of Particulate Matter] which results in increased expression of SCGB3A1 mRNA	increases^abundance|increases^expression	1	1
Tobacco Smoke Pollution	D014028		[AGER gene results in increased susceptibility to Tobacco Smoke Pollution] which results in increased expression of SCGB3A1 mRNA	increases^expression|increases^response to substance	1	1
Tobacco Smoke Pollution	D014028		Tobacco Smoke Pollution results in increased expression of SCGB3A1 mRNA	increases^expression	1	1
