# Supplementary material for: Unraveling the Causal Linkages of RBP7 and SCGB3A1 on Pelvic Organ Prolapse: Multifaceted Insights From Genome‐Wide Mendelian Randomization, Single‐Cell RNA Analysis, and Network Pharmacology
Source: Biomed Res Int. 2026 Jan 4;2026:9785848. doi: 10.1155/bmri/9785848 (PMC12765987; doi:10.1155/bmri/9785848)
Supplement: Supplementary file 4 — Supporting Information 4 Table S3. The list of the binding probabilities of candidate therapeutic drugs to SCGB3A1. [file BMRI-2026-9785848-s003.xlsx]

## Sheet: Sheet2
Chemical Name	Chemical ID	CAS RN	docking score	Interaction	Interaction Actions	Reference Count	Organism Count
Ozone	D010126	10028-15-6	-3.3	[Air Pollutants results in increased abundance of Ozone] which results in decreased expression of RBP7 mRNA	decreases^expression|increases^abundance	1	1
Cadmium Chloride	D019256	10108-64-2	-2.9	Cadmium Chloride results in decreased expression of RBP7 mRNA	decreases^expression	1	1
Acetaminophen	D000082	103-90-2	-6.2	Acetaminophen results in decreased expression of RBP7 mRNA	decreases^expression	1	1
Diethylhexyl Phthalate	D004051	117-81-7	-7.9	Diethylhexyl Phthalate results in decreased expression of RBP7 mRNA	decreases^expression	1	1
Malathion	D008294	121-75-5	-5.7	Malathion results in decreased expression of RBP7 mRNA	decreases^expression	1	1
titanium dioxide	C009495	13463-67-7	-2.2	titanium dioxide results in decreased expression of RBP7 mRNA	decreases^expression	1	1
tris(1,3-dichloro-2-propyl)phosphate	C016805	13674-87-8	-5.4	tris(1,3-dichloro-2-propyl)phosphate results in decreased expression of RBP7 mRNA	decreases^expression	1	1
Diuron	D004237	330-54-1	-6.3	Diuron results in decreased expression of RBP7 mRNA	decreases^expression	1	1
Triclosan	D014260	3380-34-5	-7.4	Triclosan results in decreased expression of RBP7 mRNA	decreases^expression	1	1
Lactic Acid	D019344	50-21-5	-4.3	Lactic Acid results in decreased expression of RBP7 mRNA	decreases^expression	1	1
Estradiol	D004958	50-28-2	-9.5	Estradiol results in decreased expression of RBP7 mRNA	decreases^expression	3	2
Benzo(a)pyrene	D001564	50-32-8	-10.2	Benzo(a)pyrene results in decreased expression of RBP7 mRNA	decreases^expression	1	1
Methamphetamine	D008694	537-46-2	-6.2	Methamphetamine results in decreased expression of RBP7 mRNA	decreases^expression	1	1
trimellitic anhydride	C015559	552-30-7	-7.1	trimellitic anhydride results in decreased expression of RBP7 mRNA	decreases^expression	1	1
3,4,5,3',4'-pentachlorobiphenyl	C023035	57465-28-8	-7.9	3,4,5,3',4'-pentachlorobiphenyl results in decreased expression of RBP7 mRNA	decreases^expression	1	1
Phenylmercuric Acetate	D010662	62-38-4	-6.4	Phenylmercuric Acetate results in decreased expression of RBP7 mRNA	decreases^expression	1	1
S-(1,2-dichlorovinyl)cysteine	C039961	627-72-5	-5.5	S-(1,2-dichlorovinyl)cysteine results in decreased expression of RBP7 mRNA	decreases^expression	1	1
Fenretinide	D017313	65646-68-6	-8.4	Fenretinide results in decreased expression of RBP7 mRNA	decreases^expression	1	1
Nickel	D009532	7440-02-0	-1.1	Nickel results in decreased expression of RBP7 mRNA	decreases^expression	1	1
Silicon Dioxide	D012822	7631-86-9	0	Silicon Dioxide results in decreased expression of RBP7 mRNA	decreases^expression	1	1
Copper Sulfate	D019327	7758-98-7	-3.6	Copper Sulfate results in decreased expression of RBP7 mRNA	decreases^expression	1	1
mercuric bromide	C042720	7789-47-1	-2.8	mercuric bromide results in decreased expression of RBP7 mRNA	decreases^expression	1	1
alpha-Chlorohydrin	D000517	96-24-2	-4.1	alpha-Chlorohydrin results in decreased expression of RBP7 mRNA	decreases^expression	1	1

## Sheet: Sheet3
6AT8_RET7_rec_2_10028-15-6	10028-15-6	-3.3
6AT8_RET7_rec_2_10108-64-2	10108-64-2	-2.9
6AT8_RET7_rec_2_103-90-2	103-90-2	-6.2
6AT8_RET7_rec_2_117-81-7	117-81-7	-7.9
6AT8_RET7_rec_2_121-75-5	121-75-5	-5.7
6AT8_RET7_rec_2_13463-67-7	13463-67-7	-2.2
6AT8_RET7_rec_2_13674-87-8	13674-87-8	-5.4
6AT8_RET7_rec_2_330-54-1	330-54-1	-6.3
6AT8_RET7_rec_2_3380-34-5	3380-34-5	-7.4
6AT8_RET7_rec_2_50-21-5	50-21-5	-4.3
6AT8_RET7_rec_2_50-28-2	50-28-2	-9.5
6AT8_RET7_rec_2_50-32-8	50-32-8	-10.2
6AT8_RET7_rec_2_537-46-2	537-46-2	-6.2
6AT8_RET7_rec_2_552-30-7	552-30-7	-7.1
6AT8_RET7_rec_2_57465-28-8	57465-28-8	-7.9
6AT8_RET7_rec_2_62-38-4	62-38-4	-6.4
6AT8_RET7_rec_2_627-72-5	627-72-5	-5.5
6AT8_RET7_rec_2_65646-68-6	65646-68-6	-8.4
6AT8_RET7_rec_2_7440-02-0	7440-02-0	-1.1
6AT8_RET7_rec_2_7758-98-7	7758-98-7	-3.6
6AT8_RET7_rec_2_7789-47-1	7789-47-1	-2.8
6AT8_RET7_rec_2_96-24-2	96-24-2	-4.1

## Sheet: Sheet1
Chemical Name	Chemical ID	CAS RN	Interaction	Interaction Actions	Reference Count	Organism Count
Ozone	D010126	10028-15-6	[Air Pollutants results in increased abundance of Ozone] which results in decreased expression of RBP7 mRNA	decreases^expression|increases^abundance	1	1
Cadmium Chloride	D019256	10108-64-2	Cadmium Chloride results in decreased expression of RBP7 mRNA	decreases^expression	1	1
Acetaminophen	D000082	103-90-2	Acetaminophen results in decreased expression of RBP7 mRNA	decreases^expression	1	1
Diethylhexyl Phthalate	D004051	117-81-7	Diethylhexyl Phthalate results in decreased expression of RBP7 mRNA	decreases^expression	1	1
Malathion	D008294	121-75-5	Malathion results in decreased expression of RBP7 mRNA	decreases^expression	1	1
titanium dioxide	C009495	13463-67-7	titanium dioxide results in decreased expression of RBP7 mRNA	decreases^expression	1	1
tris(1,3-dichloro-2-propyl)phosphate	C016805	13674-87-8	tris(1,3-dichloro-2-propyl)phosphate results in decreased expression of RBP7 mRNA	decreases^expression	1	1
Diuron	D004237	330-54-1	Diuron results in decreased expression of RBP7 mRNA	decreases^expression	1	1
Triclosan	D014260	3380-34-5	Triclosan results in decreased expression of RBP7 mRNA	decreases^expression	1	1
Lactic Acid	D019344	50-21-5	Lactic Acid results in decreased expression of RBP7 mRNA	decreases^expression	1	1
Estradiol	D004958	50-28-2	Estradiol results in decreased expression of RBP7 mRNA	decreases^expression	3	2
Benzo(a)pyrene	D001564	50-32-8	Benzo(a)pyrene results in decreased expression of RBP7 mRNA	decreases^expression	1	1
Methamphetamine	D008694	537-46-2	Methamphetamine results in decreased expression of RBP7 mRNA	decreases^expression	1	1
trimellitic anhydride	C015559	552-30-7	trimellitic anhydride results in decreased expression of RBP7 mRNA	decreases^expression	1	1
3,4,5,3',4'-pentachlorobiphenyl	C023035	57465-28-8	3,4,5,3',4'-pentachlorobiphenyl results in decreased expression of RBP7 mRNA	decreases^expression	1	1
Phenylmercuric Acetate	D010662	62-38-4	Phenylmercuric Acetate results in decreased expression of RBP7 mRNA	decreases^expression	1	1
S-(1,2-dichlorovinyl)cysteine	C039961	627-72-5	S-(1,2-dichlorovinyl)cysteine results in decreased expression of RBP7 mRNA	decreases^expression	1	1
Fenretinide	D017313	65646-68-6	Fenretinide results in decreased expression of RBP7 mRNA	decreases^expression	1	1
Nickel	D009532	7440-02-0	Nickel results in decreased expression of RBP7 mRNA	decreases^expression	1	1
Silicon Dioxide	D012822	7631-86-9	Silicon Dioxide results in decreased expression of RBP7 mRNA	decreases^expression	1	1
Copper Sulfate	D019327	7758-98-7	Copper Sulfate results in decreased expression of RBP7 mRNA	decreases^expression	1	1
mercuric bromide	C042720	7789-47-1	mercuric bromide results in decreased expression of RBP7 mRNA	decreases^expression	1	1
alpha-Chlorohydrin	D000517	96-24-2	alpha-Chlorohydrin results in decreased expression of RBP7 mRNA	decreases^expression	1	1
4-(4-((5-(4,5-dimethyl-2-nitrophenyl)-2-furanyl)methylene)-4,5-dihydro-3-methyl-5-oxo-1H-pyrazol-1-yl)benzoic acid	C584509		4-(4-((5-(4,5-dimethyl-2-nitrophenyl)-2-furanyl)methylene)-4,5-dihydro-3-methyl-5-oxo-1H-pyrazol-1-yl)benzoic acid results in decreased expression of RBP7 mRNA	decreases^expression	1	1
Air Pollutants	D000393		[Air Pollutants results in increased abundance of Ozone] which results in decreased expression of RBP7 mRNA	decreases^expression|increases^abundance	1	1
ammonium 2,3,3,3-tetrafluoro-2-(heptafluoropropoxy)-propanoate	C000611729		ammonium 2,3,3,3-tetrafluoro-2-(heptafluoropropoxy)-propanoate results in decreased expression of RBP7 mRNA	decreases^expression	1	1
AZM551248	C547126		AZM551248 results in decreased expression of RBP7 mRNA	decreases^expression	1	1
Dietary Fats	D004041		Dietary Fats results in decreased expression of RBP7 mRNA	decreases^expression	1	1
gardiquimod	C546771		Protein Kinase Inhibitors inhibits the reaction [gardiquimod results in decreased expression of RBP7 mRNA]	decreases^expression|decreases^reaction	1	1
gardiquimod	C546771		gardiquimod results in decreased expression of RBP7 mRNA	decreases^expression	1	1
ICG 001	C492448		ICG 001 results in decreased expression of RBP7 mRNA	decreases^expression	1	1
Nanotubes, Carbon	D037742		Nanotubes, Carbon analog results in decreased expression of RBP7 mRNA	decreases^expression	1	1
Palm Oil	D000073878		Palm Oil results in decreased expression of RBP7 mRNA	decreases^expression	1	1
Protein Kinase Inhibitors	D047428		Protein Kinase Inhibitors inhibits the reaction [gardiquimod results in decreased expression of RBP7 mRNA]	decreases^expression|decreases^reaction	1	1
Tobacco Smoke Pollution	D014028		Tobacco Smoke Pollution results in decreased expression of RBP7 mRNA	decreases^expression	1	1
Vanadates	D014638		Vanadates results in decreased expression of RBP7 mRNA	decreases^expression	1	1
